# Supplementary material for: Rapid Development of Microsatellite Markers for Callosobruchus chinensis Using Illumina Paired-End Sequencing
Source: PLoS One. 2014 May 16;9(5):e95458. doi: 10.1371/journal.pone.0095458 (PMC4023940; doi:10.1371/journal.pone.0095458)
Supplement: Table S2 — The primer pairs of Callosobruchus chinensis designed successfully by Primer3. (XLS) [file pone.0095458.s005.xls]

## Sheet: Bpis.ssr.primer
Table S2. The primer pairs of Callosobruchus chinensis designed successfully by Primer3 (F=forward primer, R=reverse primer, Size = size of cloned allele, Ta = annealing temperature).
SSR sequence	SSR motif	F (5’– 3’)	R (5’– 3’)	Size (bp)	Ta (℃)
AACAAACAAACAAACA	AACA	TTGGTGCTAACGTACATGAAATGAA	CTCGCATAACGACTTCATGGATTT	155	58
TATTATTATTAT	TAT	CAGGACTGGACTGGACATGTGATA	TGCTCAGCCTAATTCAACCTGTTT	156	55
GAAGAAGAAGAAGAA	GAA	ATGTGGAGGAGGAAGAAGAGGAAG	CTTTTACCGCGGAATATTGAGTGT	159	56
AATAATAATAAT	AAT	CCGTTCGAGTAGAACAAAGATGCT	TGAATGTTCATTGTGAAAACCTGC	109	55
CTCTCTCTCTCTCTCTCTCT	CT	TGCATTTAGTCCGCCTTTGTATTT	AGAGAGAGCGAGAGAGAGAGAGAGTG	103	57
TTCTTTCTTTCTTTCTTTCT	TTCT	CTCACACTCTCTCTCTCTCTCGC	AAGAAAGAAAGAAAGAAACAAAGAAACA	137	55
GTTGTTGTTGTT	GTT	TGGGGAGTTTGCTTACTAACAACG	TCTCCTTACCTGTGGTGTACCAGG	120	56
TTTATTTATTTATTTA	TTTA	ACCTGGTACACCACAGGTAAGGAG	AAGTTTCAAAGCTGCAAACGGTTA	133	55
GTTGTTGTTGTT	GTT	TGAGGAGTTTGCTTACTAACGACG	TGAATCTTCTCCTTACCTGTGGTG	127	57
TTTATTTATTTATTTA	TTTA	CACCACAGGTAAGGAGAAGATTCA	GTTTCAAAGCTGCAAACGGTTAAT	123	55
ATCATCATCATC	ATC	TTTTTCGGAATACTATCCGTGGTT	CTCCAGATGTCTAGGCTTCCTCTG	136	56
TCATCATCATCA	TCA	GTATTTCAATGAGCAAGAGCAGCA	GTTAACAAGAGAGACAACCCCGAA	123	55
ATCATCATCATCATC	ATC	ATGTTTTTGTCGTGCGAGATTTTT	TAACATCAACTCTCAAACCGCTGA	109	56
AATAATAATAAT	AAT	GACAATACATCAGCGGTTTGAGAG	ATTTGATTTTTATTTCATGGGGGA	138	55
TTATTATTATTATTA	TTA	CTAAACTTCGCCATGTTTCTTGCT	AAATGGAACGATACACGCTTCAAC	160	53
TTATTATTATTA	TTA	TGGAAAACCCTTTACTATTGCCCT	CCTGAGACCGTAAACACCCTGTAT	131	55
TGATGATGATGATGA	TGA	GCGCTCAAAGATTCCGTTACATAC	AATTTTGCTTCCACCATCATCATT	134	53
AATAATAATAATAAT	AAT	TCAGTCTTATCGAGTGACCTTGACC	TCATCTGCTTCAGAATAAAGGCGT	123	55
ATCATCATCATCATC	ATC	TCATGCGTATGTTAGGGATTACCA	GCCTGACTACGAAACCTGTTGTTT	151	53
ATAATAATAATA	ATA	ACGTCATGTACCTAGCATGGGATT	CGCATTTTGTATTGCATTGTCCTA	91	55
TATATATATATA	TA	TAGGACAATGCAATACAAAATGCG	CTGTAGGTAATTGCTGCCACACAC	141	55
ATTATTATTATT	ATT	TCCGGAGGCACTTAAACCATAATA	GGACTCTGGGAGCTGTTACTTCTG	111	53
TTATTATTATTA	TTA	TGAACATCAAAATTATGAACAATGAATG	AATCGCTAAACATTGCTTCGACTT	139	55
AAGAAGAAGAAG	AAG	CTCAACAATTACATCACCAGGCAG	CTACCGGTATTCAAACGGATTCTG	152	55
TTATTATTATTATTA	TTA	ACCATTTTTGCCTCTTGGATATGA	CAAGAGTGCATATGGCTTGTCAAC	133	56
TACTACTACTACTAC	TAC	TGTTGACAAGCCATATGCACTCTT	CGCTTAGACCTACCCGTGTGTTAC	129	55
ATAATAATAATA	ATA	AAGCACTGAGTTACAGGCAGTCAA	TTCATTTCATGTACGTTAGCACCAA	137	55
CCTAACCTAACCTAACCTAACCTAA	CCTAA	TTGGAGCTAAACAAACACTTGAGC	GGTGAGGTTAGGTTAGTTTAGGTGAGG	131	55
ATATATATATAT	AT	ATGTTCCATTCAACCCAAAATGTC	GTGTTGGAAAGCTTGTGCGTTTAC	156	55
CTCTCTCTCTCT	CT	TGAATGCTGTCCAGTGTCCTTTTA	AGCTCTGAATACCCATTGTCCTTG	97	56
ACTACTACTACT	ACT	ACCACAGCCACTATATCCATTGCT	AGCTCAAAAAGAAGGATCTGAACG	141	56
ATTATTATTATT	ATT	TGCGTTCAGATCCTTCTTTTTGAG	TCAACAATAATGCTTGGGTTTTCC	160	56
AGGAGGAGGAGG	AGG	ATCGGATATTTTTGAGCAGTCTGG	CTAAATCAGCCTCAATGGGGTCTA	147	56
TCTCTCTCTCTC	TC	CTCTCTCTCCGTGTTTCTTTCTCTCT	AGACTGACGGAGGAAGAGACTGAC	150	56
TCTCTCTCTCTC	TC	CGTCAGTCTCTTCCTCCGTCAG	AGAGAGAGAGACGGAGAGGGAAAG	125	55
AGAGAGAGAGAG	AG	GGGAGAAAGAGAGAAAAAGAGAGGG	TTTGCCACATACGGATCTCTTTC	212	55
TATTATTATTAT	TAT	TGCCACATTTAGTCTCACTTGGTT	TCATGAACATCTAATTGAAGGCGA	139	55
TTTTATTTTATTTTATTTTA	TTTTA	TTATCATCGCATTGACTCTCCCTT	CGTTCTGTTGTGTCCCAAATTTTA	139	55
ACAATACAATACAATACAAT	ACAAT	CGACAGACGGGAAGTTTAATATGC	ATTGTGACGGTTCCAATACAATCA	110	55
AATAATAATAAT	AAT	TTTAGATAATGGATCACTGACAACAAA	TTCATTTCTAATGCCTATGGTCCT	131	55
CACACACACACACACACA	CA	AGAGTCGTCCTACGTTCGATTCAG	TTTCTGTGCTTTTGCTGACTGTTG	110	58
AATAATAATAATAAT	AAT	ACTTGGAATGACTAGCTTGGTTGC	CGTACATGTAAGTGATTTTATGTGGCA	123	55
TAATAATAATAATAA	TAA	AATTACCGTAAGGCATCATAGGCA	CTACTGAACTCCGCCTTTTGACAT	91	55
CATCATCATCAT	CAT	GAAAGGCTGCTATCTTTTGTTCCA	TGGATGACAAACGAAAGATTCTGA	153	56
TATTATTATTAT	TAT	CCGACTTCAACCCACTAGACCTTA	AATTGGGACAAGTGACAAGATGCT	133	56
TATTATTATTAT	TAT	TTCGTTCTTTCGTACATTGTCCTG	TGTTACTTAACAGATGGGGGTTCC	156	56
ATAATAATAATAATAATA	ATA	TACGCAGTAAGACGTGACAGGTTC	CCGTTCCTCCTCTCCACTATCTC	140	56
TCACTCACTCACTCACTCAC	TCAC	TGACACCATGACGTTTGGTAGTAG	GAAAGAGAGAGAGAGAGAGAGAGAGAGA	101	56
TATTATTATTATTATTAT	TAT	CATTCTGGCGGCTAAGATGTG	TCTCCATCACGAAGAATCAAGACA	135	56
TTATTTATTTATTTAT	TTAT	CGACAGTATCGCAGTTGTCTTGAT	CCGATGATCGTAGTAAATTGAGGG	153	56
CAGCAGCAGCAG	CAG	CGACGTATTATCTAAAAGCCTGCG	ATGTTTTTCCTGATAACAATGCCG	93	58
TATTATTATTATTAT	TAT	GCCATTTGGAGATTTGTATGCTTC	CAGAAGTTTGGTTATTCATCGGAAA	118	55
GAAGAAGAAGAA	GAA	CTCTGACTATGATAGCGCTGGTGA	ACTGATTGATCAAACTAGCAGGGC	144	55
AGGTTAGGTTAGGTTAGGTTAGGTT	AGGTT	ACAGACCAGAAATGGTTCTTTTCA	CCTAACCTAACCTAACCTAACTCAACCT	160	55
TGTATGTATGTATGTATGTA	TGTA	TAACACGCTTTTATTAGCTTGGGC	ATTATTGCATTGTCATCGGACCTT	126	55
TCTCTCTCTCTC	TC	TATTACAGGGTTCAGAAGGTTCGC	GGAATGAACGAGGGTTTTGATATG	148	58
ATTTATTTATTTATTT	ATTT	TTTCACTTATTGAACCCTGGCAAT	CTTTCGAAGGACTTACAGGTACGC	150	53
ATTATTATTATTATT	ATT	GGTGCTAGTCATTCAGACACCAGA	ATGCGTTTTGATGAGTACATGGAA	149	55
ACAGACAGACAGACAG	ACAG	TTCCATGTACTCATCAAAACGCAT	ATCTGTAAGCTCAGATTCCGCAAA	85	55
GATGATGATGAT	GAT	GACGACAAAAGCGATAGCAAAAGT	CTATCATCGTCATCGTCGTCACTC	140	55
GATGATGATGAT	GAT	AGAGTGACGACGATGACGATGATA	CTTGAACTGCTACTGCTGCTTGAG	103	50
GAGGAGGAGGAGGAG	GAG	GATTTTGGTCCACCTCCCTTTATC	GCGGGCATTTTCAACTCTTCTT	126	50
TAATAATAATAA	TAA	GGGTTGCACTTCTCTGTTTTCTCA	TTTCTGTCACAATCTTAGGCCCAC	137	55
AAGGAAGGAAGGAAGGAAGG	AAGG	GAAGGACGGAGAGAAGGAAGAGAG	CATCCTCTCTCCCAACCATTTTT	148	55
ATACATACATACATAC	ATAC	TGACTTTCCATTTAGCCAATCCTC	TCGATATGATTCGAATTTGTTTATGAGA	158	56
TCTCTCTCTCTCTCTC	TC	ATCCTCATCAAAACATAACTCTGGA	AATACGCTTCGAGAGAAAAATCG	160	55
TATTATTATTAT	TAT	AGAGCACTTCACAAAACAATCCCT	AATATACAAATGGCGAAGTCTGGC	160	55
CTAACCTAACCTAACCTAAC	CTAAC	TCGGTACTAAACAATCACTTGTGC	AGGTTAGGTTAGGTTAGGTTAGGTAAGG	152	57
CCTAACCTAACCTAACCTAA	CCTAA	TCCTAACCCAACCTAACCAAACCT	CCACTAAACCTAATTGAAAAACGAGG	144	55
TATTTATTTATTTATT	TATT	GGAGTGCCTTGATAGTTCAACAGC	AGAACCACCCCTGAGAACACTAGA	123	55
CTACTACTACTA	CTA	TCAGTAATAGCTCCTCAGGGTTGC	TCTGGTCATCTTCTCTTCTTGGAAA	101	55
GAGAGAGAGAGA	GA	GAGGGACATACAGAAAGAGAGGG	GTTTGTCTGTCTCTCTCGCACTC	148	53
GAGAGAGAGAGAGAGAGAGA	GA	AAAGAGAGAGTGAGAGGGAGACCG	TTAAGAGCGCCAATTTTCTTACCA	106	53
CTACTACTACTA	CTA	TCAGTAATAGCTCCTCAGGGTTGC	TCTGGTCATCTTCTCTTCTTGGAAA	101	57
TCTTCTTCTTCT	TCT	GTTTTCCATCGCCTTGACTGATAC	TACCTAACCTAACCCAACCGAACC	139	57
TTATTATTATTA	TTA	TCATAATGTGGGAAATGGATGGTT	GGTAAGTGAACACGGTGCATACAG	122	57
TCATCATCATCATCATCA	TCA	TCTCTTTTCTTGTCTCCTTGACCG	GTGTCAGCCTCTAAAAAGAAGGCA	144	55
CTTCTTCTTCTT	CTT	AAATCTTATTTTTGAAAGGCCGCT	GTAAAAGCCGAGTTTACACGAACG	142	55
ATTATTATTATTATTATTATT	ATT	ACCATCTGTGTGTCCGTGTACAAT	TCGGCCAGTCTTGTTTATATCCAT	97	55
GATGATGATGATGATGAT	GAT	TGAATGTCTGCAGTTTCTGATGAA	AACTTTCCTTACTGTGAGACGGTCA	158	60
ATAATAATAATA	ATA	CCATATTCTCTCAGAAGCCCAGAA	AATTCTTCGGCTGCCCTAATTACT	140	55
GAGAGAGAGAGAGA	GA	AGCAAGAGACAGAGCGAGAGAGAG	CGAGCGAGAGAGATTAAGGAGAGA	150	60
CTCTCTCTCTCTCTCT	CT	AGAGAGAGAGAGAGGAGAGAGACCG	CAAGAGGTTGAGCGAGAAAGAGAG	144	55
TAATAATAATAATAA	TAA	GTCTCTAGCGTTGTACCGCTGC	CATTCAGATGTTTCCATCTGCTTCT	156	55
ATAATAATAATA	ATA	CTGAACCGAATTTGAGCCGTAATA	CATTCAGATGTTTCCATCTGCTTCT	133	55
TAATAATAATAA	TAA	TTAACCATGTTGCTGCACAAAGTA	TGCCTGTATGAGAATCATTTTTATTTTT	103	55
TACATACATACATACATACATACA	TACA	CCGTTGTAAATCGCACTCAAAGAT	ACACTGGTCTGGTCAAATAGTCCC	106	55
TAATAATAATAA	TAA	TCTATTCTCTATCCAGCCGAGAGC	GCCAGACTTCGCCATTTGTATATT	121	55
ATAATAATAATA	ATA	AATATACAAATGGCGAAGTCTGGC	ATGAGAGAGCACTTCTCGAAACAA	159	56
TTTATTTATTTATTTA	TTTA	GCCTATTTCTGAGCGGGAAGTATT	AGTTGGCCTGGGATTAATGATTTT	132	57
ATTATTATTATT	ATT	CTGGACCACCTTAGGCATAGAGAA	TTTATAAAACACCTCTCGAACCGC	126	55
AATAATAATAATAATAAT	AAT	CAGAGCAGGTAGGAAAAAGTTGGA	GTGTGTGTCATCTGTGATTGCTGA	149	55
TTATTATTATTA	TTA	TTTCGTCGTATAAACGAAGGTGGT	CTATTTTCTAATGCGCGACTGACC	119	55
TGTATGTATGTATGTA	TGTA	GGTCAGTCGCGCATTAGAAAATAG	TTACATTGTCATCGGTCCTTGAGA	160	56
TCTCTCTCTCTCTCTC	TC	GCTCGTACCTCCTGGAACATTAAG	GAGAGGCAGAGAAGGAGAGAGAAA	106	55
TTATTATTATTATTATTATTA	TTA	AAATTTCGCCCTAATAAAGACGCT	GAAGGAAGAAGAAGAAAGAAGGAGGA	132	55
TTCTTCTTCTTC	TTC	CAAGATTGTTTTATCCTCTTATTCCTCC	AAAATAAAATAAGAAAACGCAGCGTAA	134	57
AATAATAATAAT	AAT	AACAGCGGTTTGAGAGTTGATGTT	GAAGCCAAGCCAAATGAGAGTATTT	159	55
ACCTAACCTAACCTAACCTA	ACCTA	TACCAACGAATTCTCGAGCTACA	AGGTTAGGTTAGCTTAGGTTAGGTTAGG	147	55
AGAGAGAGAGAG	AG	TCCGGATATATGAGATTTAGCGTCA	GTGGTATCCCGGCGATATAAAAAT	81	58
TACTACTACTAC	TAC	TTTCCAATAAGGTTGCATCCACTT	TGCACCTGTGGTGGACATATAATC	153	55
ATTATTATTATT	ATT	AAATGGTGACGTCGATCAAAAGA	GGCGCTTATTGGACAACCTGTAT	125	55
TATTATTATTAT	TAT	ATCCAGATATACCGGAAGTAGGCA	AACTTTAAAACGTGACTCGGTAGACA	149	55
CACACACACACA	CA	CAAACTCTCTACTCCCATCGAACC	CAAGACCGGCTTGAAGTTAGAAAA	140	55
TAATAATAATAA	TAA	CCATATTTTCTAACTTCAAGCCGGT	TGTATTCCTCATTCCACCTAGGGA	147	55
AGCAGCAGCAGC	AGC	CAGCAGTAGCAGTCTCAGGTTCAG	AGATTTTGCTTTCTATAGCCGCAG	121	58
TATTATTATTATTAT	TAT	GGGCAGAGAGCAGCGTATAAAGT	CCAACACAACCACAAATATTAGGTTAGA	133	58
AACAACAACAAC	AAC	TCACTTTTCAATGCGCAATTTTAC	TCTCACTTTTTAATTCCGGTCCTG	122	55
ATAATAATAATAATA	ATA	TCTGAGTATGGTTTCAATCTCCTGC	CGCCTATTGTAAATTCAAGGCAAT	128	55
TTATTATTATTA	TTA	TGTAGGAGTAGCCATTGGGCTAAA	TCTGGAAGTCATGAATTGAAATCG	132	55
GATGATGATGAT	GAT	CTTCAGATGTTGAAGTGGCTGTGT	TCACTTTGGATGGTTTTGATTCAG	135	55
ATTATTATTATT	ATT	TGATCCAGCCCGATAAACAATAAT	CAGCTCACGAAGAATTGGTATTCA	136	55
AATAAATAAATAAATA	AATA	TTTGTTGGGTAATAATCTGTTGGTGA	GGTTTTTCCCGAAATAAAGTGGAG	157	55
TTCTTCTTCTTC	TTC	TTTAGTGGATTGTTACTTTCAAAAAGG	TATGGAATTAAAAGGAGGAGGAGG	113	55
TATTATTATTATTAT	TAT	ATAGCTGAACTTCGCCTTTTCATC	GAATTTCGATGACATTTTTGTCCC	156	50
TGTTGTTGTTGT	TGT	GGTTTCGCATACATAAAGAAACCG	TCGAGCTTACGGAATTTCCATTTA	117	55
TTCTTCTTCTTC	TTC	CCAACTGCAAACGTTGTTTTCTCT	TGTAGGGTTCCAATTGCTGAATTT	90	55
AAATAAATAAATAAATAAAT	AAAT	GACCGTTTAATGGTAACCTGATTTGA	AATTGCTGTTGAGCTCTTAGTCCG	126	58
TCTCTCTCTCTC	TC	TTAATGTCTCTCCCTGTTTCTCCC	AGAGAGACAGAGATAATAGCGCGG	87	55
TCTCTCTCTCTCTCTCTC	TC	TCTCGCTCTTTATGTTCTACCTTTCT	AGAGACAGAGAGTGACAAAGCGAT	144	55
TAGTAGTAGTAGTAGTAGTAGTAGTAG	TAG	ACCCTTTTCTGGGTAACGTTTGAC	TGCTGGAAAATGTGAAGAAGTCTG	159	55
ATGATGATGATG	ATG	AAACTTTTTCAATTTTCACGGGCT	TTGGCATGTTTGGATCTAGAGTGA	154	55
GTTAGTTAGTTAGTTA	GTTA	TATTTTGAGGTAGTTGGGCGAGAA	TACTTCGGCCTTTCCAGTTATCAA	151	60
TAGTTAGTTAGTTAGTTAGTTAGT	TAGT	CAGATTATGTTTATGAACACTCAGCATT	TAGCCACACACCAGTTTTATGTGA	138	55
ATATATATATAT	AT	TCTTTGTTTTTGTTGATTTTTGAAGGA	ACAACCGAACGAGTTTAATGCAAG	138	50
TTTATTTATTTATTTA	TTTA	TGATTCTTTTCGCTAGTAGGGCAG	TTTTTGTTGAAATGGAAAGGCTGT	103	55
AACAACAACAAC	AAC	CACAATTAAAATCCAACCCTTCAAC	AGAAAACTATGTTCGTTTGAGCCG	155	58
TAATAATAATAATAA	TAA	ATGCTCATATTTCGTTGGTGCTTT	CCATCTGTGTGTGCGTGTACAATA	112	58
AAAGAAAGAAAGAAAG	AAAG	AGATAAAGATCAGAGGCATGGCAG	TTCTGCTCTAATCTCCTCGCTCTC	82	58
CACACACACACA	CA	TTATGTCTTGGGTTGACCTCTTCA	TTTGCTGCTAGTCTTTGAGACACC	144	58
GAGAGAGAGAGAGAGA	GA	TTGTAGGCTTTCCATCTCCAAATC	CGCTTTCTGTCTCTCTCTCTTGCT	107	58
ATAATAATAATAATAATA	ATA	CAGCACAGAACAACTACATCCCAG	GCCCTCTGATGGTTAAGTGGAGTA	150	58
ACACACACACAC	AC	TACTCCACTTAACCATCAGAGGGC	ATGAATTGGCGGTATGTATCGACT	113	55
TCTCTCTCTCTC	TC	GTCTGTCACTCCGTCACTTCCTCT	AGGGACATATGTGAGTGTGTGAGC	157	55
ATTTATTTATTTATTTATTT	ATTT	GAGGTAATGGTCGTTTCTCGTTTG	TCCTATGATTGGGAGTGAACCTGT	85	55
ACTACTACTACTACTACTACTACT	ACT	GATAATGCCGATTTCCTAAACCCT	ATATGTCTGCACTCATGACGGTTC	157	56
ATTATTATTATT	ATT	ACTGTTGTTGCTGTTATTGTTGTGA	ATAATTTGGCCCACAATGTGTTTA	117	56
AATAATAATAAT	AAT	CGTTTGATAAATAACGCACTCAGC	TGGCTTTAACTGAACTCCACCTTT	117	56
CATTCATTCATTCATT	CATT	CCATTGATGGTTGTCAACTAATGC	GGGAATTTAGAAGATTGGCTCCAT	141	56
CACACACACACA	CA	GAGTGATGGAGATAAATCACCGCT	CAATCGTTTGATCTCTGAAAACCA	135	55
TTATTATTATTATTA	TTA	TTCAGGGCAGATGGTCTTATCAA	TGCATAAGAAATTGCGATGGTAAA	159	55
TTATTATTATTA	TTA	ATTTCTTATGCAGCACATGGTCAA	TCATCAGCTGTATCTGTACTCGGC	129	55
TTATTATTATTATTA	TTA	CCTGGTATATAGCCGTGTGACTGA	TGATATAGCAGACAGGCACGAAAG	99	55
AATAATAATAAT	AAT	GAGAGAAGCTCTGGGAGAAACAAA	ATGATTCATAGCTTCCATTTGCAG	99	55
TGTATGTATGTATGTA	TGTA	GCGACAGGGACAGATTTTTAACAC	TCATAGGTCCTTGAGACGTAAGCA	140	57
TTATTTATTTATTTATTTAT	TTAT	GTAACGGATGTGTTGGTGGTGATA	TGAATGAATGAATGAATGAATGAATG	100	55
TCATTCATTCATTCATTCATTCATTCATTCAT	TCAT	CATTCATTCATTCATTCATTCATTCA	AATATTTGCAAAAACGGAGTTTCC	160	55
AAGGAAGGAAGGAAGG	AAGG	GAGGAATGCAGGTCGAAAGAA	TTCGCATTCCTTCCTTCATTACTT	112	57
GAAGGAAGGAAGGAAGGAAG	GAAG	GTAGGAAGGCCGGTCGAAAG	TTCGCATTCCTTCCTTCATTACTT	90	55
ATTATTATTATT	ATT	AAAAGGCAAAAGGGTAAGGACAAG	AAGAAGGAAACAACATATGGTGACAA	83	56
ATATATATATAT	AT	CCTTTTACTCTCGTTCTATTCTCATTTG	CACATTCATATGGAAAGTCCTGGT	145	55
ATAATAATAATAATA	ATA	GCAATCCTCCAGGCTAGGTCTTAT	TGTGTGTCCGTGTACAATCTGCTA	86	55
AGAGAGAGAGAGAGAGAG	AG	CCATAACCTTTGAGAGGAGCAAGA	TCTCTACCTCTATCTCTTCTATTCCCCC	148	55
TTATTATTATTATTA	TTA	TAGTAGCGCTTGCACATTCTCTGT	GCTGCTATGAAACAACCAATCTCA	127	55
ATAATAATAATA	ATA	AGGTATTACCATGCCTCAAACCAC	GTAGCATTTGCTAAACTTCGCCAC	153	56
CTCTCTCTCTCTCTCT	CT	CTTTCTCCCTCTTTCTCCCAATGT	GAGATTGAAGGAGTCAGATAGAGTGACA	139	55
TCTCTCTCTCTCTCTC	TC	CTCTCTGACTCCCCCAAACTCTCT	AGTGACAGAGAGATCGCTTTCGAG	158	55
AAGAAGAAGAAG	AAG	CAGAGCTGTGAGCGAGTGTATCAT	TGGTTTTATCCTTCTTGCCGAATA	134	55
GAAGAAGAAGAA	GAA	TATTCGGCAAGAAGGATAAAACCA	CATGGCTGAGGCGTACTTTTTACT	134	56
AATAATAATAATAATAAT	AAT	TGGACATGTTCCTTATTTAACAAAGTCT	CGGGTACAATCTGTTTGCTGAATA	94	56
TATATATATATA	TA	CATTATTTGGTGCTATCGATGGGT	GCGTATTTGTTCGTAAGTGTTAGCG	137	56
GTGGTGGTGGTGGTG	GTG	ATACAACAACTTTGACCTGCGTGA	TCCAAGCACTGATTTGAAGAAGAA	106	56
CTTCTTCTTCTTCTTCTTCTT	CTT	AAAAACAACACACCGGCACTAAG	ATGGACGTGACACACAAGATGAC	153	56
TTCCTTCCTTCCTTCCTTCC	TTCC	CCTTCCCCTCTCTATTCCATCTCT	CAAGGAATGAAGGAAGGAAGGAT	129	55
CCTTCCTTCCTTCCTT	CCTT	ATCCTTCCTTCCTTCATTCCTTG	AAGGTTGGGAGAGAGAATAGGAGG	158	55
AGGAGGAGGAGGAGGAGGAGG	AGG	GAAGGTCATTGACATGAAGCAGAA	GCCAAACTTGTTCAGGCTTTTAGA	141	55
ATTATTATTATT	ATT	TGAGACCGACATAATAAGAGGGACA	TGTGCTGTCCGAAATTTTCTTGTA	136	55
TTATTATTATTA	TTA	TGGCGTATGGCTTTATTTATTTGG	AGGTTCATGTCGGTCGGTCTATTA	100	57
TCCTTCCTTCCTTCCTTCCT	TCCT	CTACTTCCTCCCCTTTGCTCATCT	TTGGATACGATCTTGTCTGTCGAA	118	55
TATCTATCTATCTATC	TATC	TTCATCATTCTTTGACCTGTTTCAA	GTAGGTCTTCTAATGGGGGCAAAT	151	55
TGTATGTATGTATGTA	TGTA	AATTTGCCCCCATTAGAAGACCTA	GTTGTAAATCGCGCTCAAAGATTC	133	55
TTATTATTATTA	TTA	GAAATACGAGCATTCGGTCAAAAT	CCTTCGAGGTGGCTCTATTTGTAT	104	55
AGCAAGCAAGCAAGCA	AGCA	GTGCTTTCCTTGAGTTCGTCATCT	GCGTGGGAAAATCAGACTTTTAGA	95	55
TAATAATAATAA	TAA	GCGACGACCAAAAAGTGTTCTAGT	ACGCCATTAATAAAAATGGAACGA	109	55
ATACATACATACATAC	ATAC	AGTTATTGCATTGTCATCGGTCCT	TAACACGCTTTTATAAGCTTCGGC	135	55
TACATACATACATACA	TACA	GGTCCTTGAGACGTATGCAAAGTT	GCCAGGATTCATGATTTCTTTGAT	146	58
TAATAATAATAATAA	TAA	TTCCAATCACCAAATAATACAGGG	TGAATCATGTTAGGAGGTTAGGTGTT	153	58
ACAACAACAACA	ACA	TGCAGAAATGAATCACCTTGCTTA	TCCTGACTTTTCAGATGGTTGTGA	129	58
TGTATGTATGTATGTATGTA	TGTA	TCAGTATGGTGGTATTTGCGTTTG	GTTGTAAATCGCGCTCAAAGATTC	119	57
AGAAGAAGAAGAAGAAGA	AGA	CCCAAATTTCATCAAAATCGGTAA	ATTATATGCAGGACTGCCACGTTT	160	58
CGACGACGACGA	CGA	CGTTTGTGCAAATTATCTAGGGCT	CTTATAAGGTTACACGCGAGGGTC	144	55
TTATTTATTTATTTAT	TTAT	AAAATTATTCGTTTAGGTGCAGCG	CCGCATTTCTTTGGCATAAATTAC	154	55
GTGTGTGTGTGTGT	GT	GTTGCTTTAATGTGTAGCGCAATG	ATAGGGACCTCGATAACCCTTGAG	116	56
ATAATAATAATA	ATA	AACGTACGCTGCTGTATATGTGGA	CAGCATAGCATAGATTTGCATCGT	142	55
TCCTTCCTTCCTTCCT	TCCT	CTTCCTCAATCCCTTCCCAT	GGAAGGAAAGGAAGGACAGAAA	119	55
TCCTTCCTTCCTTCCTTCCT	TCCT	TCCTTCATCAATTCCTTCCCG	GAAAGGAGGGAGGAAGAAAGGAC	139	55
ATAATAATAATAATA	ATA	ATTTCATGTAAGCCCTGCATTGTT	CGGACTTCGCCATTTGTGTATT	131	55
ATAATAATAATAATA	ATA	TAAAATACACAAATGGCGAAGTCC	AGAGCACTTCACAAAAGATTTGCT	158	55
TCTCTCTCTCTCTCTCTCTC	TC	GAGAGACAAGAAACTTGCCCACAT	TGTCAAATTAATGTAAATGGCCGA	113	55
AGAGAGAGAGAGAG	AG	AGAGACTGATGGAGGGACACAGA	CTGCCCCTCTCTCTTCATCTACTG	152	55
AGAGAGAGAGAG	AG	GAGACAGCTGAAGATATACAGACGGAG	TCTCTGTCACTCTCTAGGAGCCTCTC	104	55
CACACACACACA	CA	AATAATCTGTGGCAGATGGACTCG	CGCCAGAAAAACCATAACAAAAAC	137	55
GTAGTAGTAGTA	GTA	AGCTATCCTCATAATTGCTCACGG	CCTCCTTATAAGTGCATTTGTTTGC	138	56
ATGATGATGATG	ATG	TGCCTATTGAGAAATTGGTACTCCA	GCAGTACATTTCAAACTACAAAAGCCA	116	57
ATAATAATAATAATA	ATA	TGGGAACGCTTAACAAAGGATTTA	TTCATTTCATGTACGTTAGCACCAA	106	55
AACAAACAAACAAACA	AACA	TGCATTCAAAGTAAAAGACAGACACA	TTTACTCGCATAACGACTTCATGG	116	55
CAACCAACCAACCAAC	CAAC	GCCGTTCTGACGTTATTAAACCAG	GGAAAGAATGTCAGTCGGTCTGTT	129	55
GCTGCTGCTGCTGCT	GCT	TCTGCTATACTTCCGATGGTTGC	CGTCTATACCAGACCCCTTGTGTT	160	53
AGGTTAGGTTAGGTTAGGTT	AGGTT	GGATTATCTCGTTACTCATTTTCTCCT	TCGCAGGTTAGGTTAGGTTAGGTT	160	55
TAACCTAACCTAACCTAACC	TAACC	TGAAGTTCTCAGGTTAGGTTAGGTTAGG	AAATTTGTTTTCACTACTGAAGTTCGC	138	55
TGTATGTATGTATGTA	TGTA	CCAGTCTGTTCTGTTTTTAACCCG	TGAATTATTGCATTGTCATCGGTC	154	56
TATTATTATTAT	TAT	CCTGTAATTGGTTTTCTGTTGGGT	GGCCAAATCTATATTGCTTGGTGT	132	55
TGATGATGATGA	TGA	GCGTCGCATAGGATAACTAAAACG	CCTCTTAACAAGCTCTTGATTGCC	152	55
TTCTTCTTCTTC	TTC	CACCATTCATCACATTCCTCTTGA	GACGTGATGCATATTTCCTGCATA	153	57
ACACACACACAC	AC	TAACAGTGCTGTTCCTTAGTGGCA	TCTTGATTTCCTGTTTTCTCCCAG	135	55
AATCAATCAATCAATC	AATC	ATTCTGGGAGAAAACAGGAAATCA	TTTCAAAAGAGGAAAAATTCCTTGA	153	55
GTAGTAGTAGTA	GTA	TGTGTGTAGCTTTAGGGTGACTCG	GATCATTTTGGAAGTCTTTGGCTG	141	58
TAATAATAATAA	TAA	AGCGATGGTAAATGAAATACACAGC	TGTTAAGAACAAACTCCTCGGCTC	140	55
AGAGAGAGAGAGAG	AG	TCCGGTAGAATTTAATTAGGCGTG	GTGAAGACTTACGGTGTACAGGCA	85	53
ACACACACACACAC	AC	TTATTTACTGTTATCCGCAATCGCT	CATTTGTCGCAATAGCTTCAGAAA	141	55
AATAATAATAATAATAAT	AAT	TGCATTGGAAATACATTTTAGGGG	TGACATTTTGTGTAAATTCAAGGCA	151	55
AAGAAGAAGAAG	AAG	GGTCGTATCGATCGGTTCTTGATA	ACCTCTATAATTCCACCGCTCTCC	109	55
GAAGAAGAAGAA	GAA	CCAGAGGCTCAAATCTACCTGAAG	TTGAGTCTTCTGGTCATTGACAATTC	137	55
GAAGAAGAAGAA	GAA	TCTACCTGAAGAAGTGTCCCCTTG	ACAACCGACCAAGTTTTTCTTCAA	144	55
GAGGAGGAGGAG	GAG	AAAAACGAAAAACCAAAGAAAAGG	CCTTCTCCTCCTCTTCCATCTTC	129	55
GAGGAGGAGGAG	GAG	GAGGACGAGGAGGAAAAGGAAG	CTCCTCCCCCTGCTCTAACTTCT	113	56
TCGTCGTCGTCG	TCG	TTTTGGGCTTCTTTTCAACTTCCT	CAGGCCAAATACTTACGCTACCAA	114	56
TAATAATAATAA	TAA	TTGGTAGCGTAAGTATTTGGCCTG	GCCTGGACGGAAATTTTTAATGTT	96	56
TGTATGTATGTATGTA	TGTA	TGCGCTGAGGTCCTTTATTGTTAT	ATGTTTAGAAACCGTTGTGAACCG	152	56
GTGGTGGTGGTG	GTG	GTGTATTTTCCGCAAAAGCTCTG	ATAGGGGAAGCTAATCTCGACACC	131	56
ATTATTATTATT	ATT	GTCTGTCAAACGTCAGAAGTGTCAA	ATTTGGCGGAAGTCAAGAGAAAAT	90	56
TGTATGTATGTATGTA	TGTA	TGCGCTGAGGTCCTTTATTGTTAT	GTTGTAAATCGCGCTCAAAGATTC	154	55
TATTATTATTAT	TAT	TTTGTTTTGTTTCCCAAGTCGTTT	ATTCAGAAGATTGGGAGAGCAGTG	158	55
GTCGTCGTCGTC	GTC	AAGACAAAAGGGGGCAGAGGTAT	AAAATGTCCTTTTAATTTGCCGCT	132	55
TGTTGTTGTTGTTGT	TGT	ATGAGTGAATGCACCAAGGGC	CCATCTGGCTACTCTGCCACTTAAT	157	55
TTATTATTATTA	TTA	ATGGCTAAACTTCGCCACTACTGT	CTATCTCGATGGTCGGGACATAAT	88	55
AATAATAATAATAAT	AAT	GTGCTGGTTCTCTTCTGTGGATTT	TAATCAGCGCCCTCTAATTATCCA	145	55
TTATTATTATTA	TTA	AAACTCTTGCGTTAATTGTGCCAT	TTTACTTGATGACTTGGCAGAGCC	99	55
TATTATTATTAT	TAT	AATTTCTCTCGCATGGTTGAAGTG	GCCTGGACGAAAAAGTACACAAAA	142	56
TATTATTATTAT	TAT	AAGGCGTGAGATGGCTGTAATAAG	TCCCAACTTAGGAAACACCCTGTA	115	58
ATAATAATAATA	ATA	ATGCGAGACAAGTTTCAAAGGAAG	GCATTCACTGGACCAATATGTGAA	130	58
TACATACATACATACA	TACA	TTGTAAATCGCGCTCAAATACTCC	CAAGATCGCATTGCACTTAGTTGT	113	58
TTATTATTATTA	TTA	CCAGGTGTAACAGTTGATCAAAAACTT	TATCGCGGTTGATAATCGCTAAAC	99	56
AATAATAATAATAATAATAAT	AAT	TTCTTCCAAATGTTCGTTAGCCTC	TCCTCCTTAGAGACGATGTTCACC	132	58
TTATTATTATTA	TTA	TTGCATTGTATGAGTGTGACTTCG	GCAATATGTTTCAAGTTTGCTCCC	112	58
ATAATAATAATA	ATA	TGTGTTCTATCTAGCGTGACTGGG	ATGCTTGTACATTTTGACTTGCCA	158	55
AATAATAATAATAATAAT	AAT	ACAGTGTGAAGAGAAATGCTGGAA	CTAGGGATCCAATGACCATTACCA	143	58
AATAATAATAAT	AAT	CAACAGCGATTTGAGAGTTGTTGT	TTTAAATGCATGGGGGATATCATT	124	58
CACGTCACGTCACGTCACGT	CACGT	GTCATAAAACCGCGTCCTAACAT	TCTCACTATTTGTCATTGTGAGCTAAA	135	58
AGAGAGAGAGAG	AG	CTGCCAAGGCACTTAACGAGTAAT	GCATTCAAAATGGAGCGAAAGTAA	153	55
AACCTAACCTAACCTAACCT	AACCT	ACACGGTGCTAAACAAACACTTGA	GGTTAGGTTTGGTTTTGTTTGGGT	154	55
AACCTAACCTAACCTAACCT	AACCT	CCTAACATAACCCAAACAAAACCAA	CACTGAGACCACAGACCAAAAATG	126	55
TATTATTATTATTAT	TAT	CAAAGACCTATCCAAACACCACCT	TTTTGAACAAAATTGAAGAAGGCA	102	56
AATAAATAAATAAATAAATA	AATA	TCATGACCCATCTAAAGTAGAAACTGG	TCGATTTGGAGACAGTAGCTGTGA	108	55
ATTTATTTATTTATTTATTT	ATTT	ATTCAATCTGGTTGGTTTCGATGT	ATGTAATGCCACCCTGTAATTGG	112	55
AGGTAGGTAGGTAGGTAGGT	AGGT	AATATCGAGCAGGTGTTTGGACAT	CACGTGTAACGGGTGTGAAAAATA	125	60
TAGACTAGACTAGACTAGACTAGAC	TAGAC	ACCGACTATTTTTCACACCCGTTA	TCTTCAGGGGGAGATTTAGAGTCA	117	60
AAGGAAGGAAGGAAGGAAGG	AAGG	CCAGGGAGAAGTAAGGGAAGGATA	CTTTACCCTCCAACCGACCTACTT	90	60
TATTATTATTAT	TAT	AAGTCCTTGGTCTCTTCAGACCCT	TCCAAACTGATGATTTCTGTGGTG	129	60
TATTATTATTATTAT	TAT	TCTAAACCTCGCCTCCTGTAGTTG	GGTGATGAAAGCAATGAGTATCCC	94	60
TAATAATAATAATAA	TAA	CGAGCGACACTTGTTCAAAATTTAC	TCGCCTTTTCATCATCTCACAAT	116	60
GAAGAAGAAGAA	GAA	GGATGGATGAAAATAGGAGAGTGAG	CATGGTTGTTCTATCCTTGTATTCCTC	108	55
TATATATATATA	TA	CAATGGCATGTCCACCACTACT	GATAAGCAATTGCCTCTTATCCCA	146	55
ATATATATATAT	AT	TGAATAAAAGACACGCCAGTCAAA	GTGTCACATGCCCATCAGCTATAC	138	55
ATAATAATAATA	ATA	GACCCAAAGATTGTGAACGTGTAA	TTTCTATGGCATGGACGTAGGAGT	105	55
TGTGTGTGTGTG	TG	TGCAAGATTATTTCCACCAATGTG	GATGTTTCAATGCGAGCCTAAGAT	160	55
CAAACAAACAAACAAA	CAAA	AAACCAAATTGAAAAACGAGGACA	AAGTTCTTTGTCGCAACCTCATTT	109	55
CTCCTCCTCCTC	CTC	ACTGTTCATACTCCTCCTCCCCTC	TGGAGAAGAAAAATAGCAGCAAGAG	115	57
ATAATAATAATAATA	ATA	GTACAAAGTCTGCCGGGTAAGCTA	GGGGAATCTCGCTGAGGTTTATAG	116	57
AATAATAATAAT	AAT	CTCTTCCCCTCAACCATTCTAACC	GGAACATGCAATATCTTAACTGGAGG	157	57
ATTATTATTATT	ATT	TTCTGTGCCGTTATACTCCGTAGA	GTCATAACAAACTAACTCAAAGACAGCA	120	57
ATTTATTTATTTATTTATTT	ATTT	ACATTTGTTTGAACGTCTGAAGGA	TATGATAGGACAATCAAGAGGGGG	151	57
TGTATGTATGTATGTATGTATGTA	TGTA	TGGCACATACAGTTTTCTAACAGAGT	GTTGTAAATCGCGTTCAAAGATTC	151	55
TTCTTCTTCTTCTTC	TTC	TTTGCGTCCAGCTATTGTGATAGA	ATGGACCAATTGCTCATTTTCACT	122	55
ATAATAATAATA	ATA	CGCAACCATGCTAGATAGATTTCA	TTTGACCTGTGCAAACACTTTTGT	88	55
TTCTTCTTCTTC	TTC	TCGTTGCTCTCCATATCTTAAGGC	GCATCTGTTTTCTTTTGATAAACGGT	141	58
AGAGAGAGAGAGAGAGAGAGAGAG	AG	TGCAAACTGAAATTTGAGAACCAA	TGAAACAACCAAAATTTTAGACTCAAGA	132	55
GTGTGTGTGTGTGT	GT	TTTTTGGTATCGCTGTCTTATGGT	GCTTGCACAATATACTCGTACAATACAA	124	55
ATTATTATTATT	ATT	CAAATGTTCTTTTCTACCTTTTGCC	TGTTAAACCGCAGTCATTTGAAAC	141	55
TACATACATACATACA	TACA	GGTCCTTGAGACGTATGCAAAGTT	TGTACTCAATGAATGGCAATCACC	153	55
CCACCACCACCA	CCA	TAGATCCTCACTCATAATCCCCGA	GGAGAATGATCTCGTAAATGGTGC	88	54
TTATTATTATTATTA	TTA	GGCTCAATTTCGCCACTAATAAAG	TTGAGCTGGAATTTAATTTGACCC	81	55
ATAATAATAATAATA	ATA	ACGACTTTATCCACAGAAGCCAAT	TAATATTCATGGACTTGGAGGCGT	141	55
TATATATATATATA	TA	CTGGCTGTTATTTTTCCAAAGCAC	TTGATTGGTTTTGTCAAATGATTCAC	117	55
CATCATCATCAT	CAT	TGAGAAATCGAGTATGGGACATCA	ACAAGAAAATAATGATAGGCGCGA	130	55
ATAATAATAATA	ATA	TCGCGCCTATCATTATTTTCTTGT	GTCGGGCTTGTTTGAATGTAAAAG	128	55
AATAATAATAATAAT	AAT	AGGAGCAATTCGCCTCTATACTTG	GCTCCTTGTAGTTTTCAGGTGCAT	131	56
AATAATAATAATAAT	AAT	GCCTGACACCAAACACATTTACAC	GGCATTTTTGTTTCCGTTTCTTTA	156	55
TACATACATACATACA	TACA	CTCACCCGTGCTCATAATGATTTA	ACATACAGTACTGCAAACTCTGTGAAAA	153	55
TTATTATTATTATTATTA	TTA	TCAATCACCTGGAAATAAAGGCAT	CTACATAAGCTTGTCCAGCAGCAA	87	55
TAATAATAATAATAA	TAA	GAGTGAAAATCAATAATACGTACAAGGG	TTCCTCCTCTTTTCAATTCCCATA	144	56
GAAGAAGAAGAA	GAA	GGGATAATGAGTAATGCAGTATGGG	GATTGTTCTATCCTTGTATTCCTCCG	81	55
ACTACTACTACT	ACT	TCATGTGAACTGTGCAACTTTTGA	CGTAGTTGCTTACCATGCTTTCCT	130	55
AATAATAATAAT	AAT	TTCTATACTGGACACCTTGGGCT	TTTTTATGAGTCGTAATGCTTGATCTAC	142	55
TGACCTGACCTGACCTGACC	TGACC	ATTTCTTTTGGCGCATCCTAATTC	GGTCAGTTCAGGTCAGGTCAGGTA	93	55
ATAATAATAATAATA	ATA	TCGGTTTCTGTGTACAGTCTCCAG	GTCACATGATGATGTTGAATAAACGA	107	55
CTATCTATCTATCTATCTATCTATCTAT	CTAT	TCAACATCATCATGTGACTGTAAATACT	TCTGTGACGAATTCTCTATCATCG	133	58
AATAATAATAAT	AAT	CATGAGGATGATGCTAAATGATGTT	TCTGGAATTGTGTATACCTGTGGG	135	58
AATAATAATAAT	AAT	TTCCCCACAGGTATACACAATTCC	GCGAGAACCACGTCTGTCTTTATT	101	58
ACTACTACTACT	ACT	CTTGTATCACCGTAAAATGATCAAAAGA	GGCACTTCTAAAGACGTTCTGACG	101	58
ATAATAATAATA	ATA	AGCTTCTAAGAGGTGCTTAATTCGAC	GGTTTTCAGGTGCATTTTGGTTAT	156	58
ATAATAATAATA	ATA	TGTTGTTAATCCTTAGTTTGCCATCA	CATGCTGCCTATCCCCTGTAGTAG	103	58
AAGAAGAAGAAG	AAG	TAGCACAAGATGGAGAACGATTTG	TCCTCATACCAAAAACTTCGATTACTG	143	55
GGTTAGGTTAGGTTAGGTTA	GGTTA	GACCACAGACCAGAAATGGTTCTT	TCCTAACCCAACCTAACCAAACCT	145	55
TTAGGTTAGGTTAGGTTAGG	TTAGG	GGTGAGGTTAGGTTAGTTTAGGTGAGG	GCTAAACAAACACTGCCACGTACTA	132	55
GAAGAAGAAGAA	GAA	TCTATGGGAATTAAAAGGAGGAGG	ACTACGCATTGCTTCTGAAGTCTC	110	55
GAAGAAGAAGAA	GAA	GGGATTTGAATGTAAGAACTGGGG	TTCCTTCTTCTTCTTTTCTCCTCCA	119	55
AAGAAGAAGAAG	AAG	CGGTTCAGTTGAGAAGTAAAACGG	TGCGCTTAGCTATCATGGAACATA	105	55
ACAACAACAACAACA	ACA	GCATCTCTAAGTTATCGCCACTCA	ATATCCTGATGGTTGACGGGTTTA	133	56
ATAATAATAATAATAATA	ATA	CCAATTTGGAACGAGAGGCTACTA	AATTGGTCTCCATGGATGAAATGA	142	56
AGAGAGAGAGAGAGAGAGAG	AG	AGAGACAGAGATAGGAGAGGAAAGAGC	TCTCCCTCTTTTGCGCACTC	187	55
TAATAATAATAA	TAA	GATCGGTCATTTACAAAAAGCCTG	TTGGCCAGACTTAGCCTTTCATAC	122	55
TTATTATTATTA	TTA	CTATTGCGTAGAGGTTAAGTGCCG	GTCACCGTTCATATTGCAAGACAG	95	55
TATTATTATTATTAT	TAT	CTCTACATTCACACCCATAGCCCT	AATATACAAATGGCGAAGTCTGGC	160	55
TATTATTATTAT	TAT	GAAATAGCTAGCAGAAAATCCTAAATTG	TGATAATTCAACTTTGCCCAGAAT	146	58
ATGATGATGATG	ATG	ATGAAATTCGCAAGAGAGATGGAC	AGATCTGGAAGGTTCTTTGCTGAA	143	55
TCTTTCTTTCTTTCTT	TCTT	CTTTCTTGCATTTTTATTTGTTTCTTCA	AAGCAGAGAGGAAGAAAGGGAGAG	105	55
AATGAATGAATGAATG	AATG	GTAGCCTTCTAGGGGTGGCATTAT	TCTTGACAGGATAGTGAATGACGC	90	57
TATTATTATTATTAT	TAT	TAGTTTGTTTCCAGGGTCGCTTTA	GAGGAGTAGTCACTGGGTAACGGA	145	55
AATAATAATAAT	AAT	TTTTTATCATGTGTATCGCTATTGGA	TTGAGCATTTGTCAAAATGAGAGT	160	53
TCTCTCTCTCTCTCTC	TC	AGCACTATTCATGTTCAAGCACTG	GAGAGAGAGAGAAAGAGAGAGAGAGAGA	128	53
TCTCTCTCTCTCTCTCTCTCTC	TC	TGTTCCTCTCTCTCTCTCTCTTTCTCTG	TCCGTCCCTGATCGACTAGACTAC	91	55
TCTCTCTCTCTC	TC	TCATGACTTCCAAGATTTTCAGGA	CGAGAGAGCGAGAGAGAGAGAGAG	123	55
TTATTATTATTA	TTA	GTTTAGAGTAGCCATTGGGCTAAA	ACAACTCAATATTAGACAATGTAGTGGC	123	55
AGAAGAAGAAGA	AGA	TGGTAAAATAGAGAATATGACCATCCCT	GAGAGGTAAAATTTGGATGCTGGA	132	58
TTCTTCTTCTTC	TTC	TGAGGCTCATGTCTTTGCTCTCTA	CGGTACTTACGACCAGATTGTACCT	129	53
TAATAATAATAATAA	TAA	TATTGAAACGCTGCATCCTAAATG	TCTTTAATTTGTGTTTAGCAATCTCTCC	140	53
ATAATAATAATA	ATA	CTAAGCATCCGCACATTTTAGTTG	GGAACTGCTCAATATTTTCTGTTCAA	153	53
ATGATGATGATG	ATG	AATACCAGAATACCGCGACTGCTA	TAGAATGGACTGCCTGGTGATGTA	103	55
AGAAGAAGAAGA	AGA	TACATCACCAGGCAGTCCATTCTA	TCTAGCGGTATTCAAACGCATTCT	160	55
AGAGAGAGAGAGAGAGAG	AG	CGCACACGCTCAGATCTATCTCTA	TCTCTTGTCTCCCTCTCTCTCTGC	119	55
AGAGAGAGAGAGAGAGAGAGAG	AG	GAGGGAGAGAGAGATTGAAAGAGTCA	CTCCCGATAGCTCTCTGTCACTGT	109	55
TTATTATTATTA	TTA	CAGTGACGAACATCGTCTTCTATTATT	GACACTTAACCATAAGCTGCATGA	187	50
TGATGATGATGA	TGA	CGCTGCTCACAGACGTATTAAAAA	TCGAAGTTACTCATTTTCCACTATGC	118	55
ATTTATTTATTTATTT	ATTT	CGTCTCATACATCCTCCCATTAGG	TGGTGCCAATTTTCTTTTTATATGTG	145	55
AAGAAGAAGAAG	AAG	ATGATAGGGAAAAATTGGAGGACG	AAAAACGAAATTTTGGGTGGATG	142	58
AGAGAGAGAGAG	AG	AAAATTTCCGTATATGGGGCTCAG	CAATGATTCCACCGTACCACAGT	96	58
AATAATAATAAT	AAT	TACAACAGCGGTTTGAGGGTTAAT	GGGGGATATTATTTCTAATATTTTTGGG	116	58
TATTATTATTAT	TAT	AGGGGATATCGTGTTCTCTGTTCA	GATCGAACCTCGAAGCAGAAGTT	115	58
ATCTATCTATCTATCTATCT	ATCT	TGAGCTATTTCCAGTAATTGGGTGA	ATATTGGATAGGCATATTCGTCGC	102	55
TTATTATTATTA	TTA	ACAACGGATTAGACGGAATCTTGA	ATCGTGATTGATGCTGTGAGGTAA	120	55
CTCTCTCTCTCTCT	CT	GAGAGAGAGAGCGAGAGACAGAGC	GAAAGAAGGAGAGAGACAGATGGC	128	55
CACACACACACA	CA	TTGTTGCATGAAAATTTTGAAAGG	AAACATTTCTTGCATATGTCCGCT	116	55
AATAATAATAAT	AAT	TCAGTAGCGGACATATGCAAGAAA	CGTCCTTCCTTACCGTTACATTTG	112	55
TGTTTGTTTGTTTGTT	TGTT	GATTGTTTTCGAGCACTGATGTTG	CGAGTACACAGCCAGACAGCTAAA	119	55
GTAGTAGTAGTA	GTA	AGTGCGAACTAAAGCTTTCCAATG	ATTACAATGTGTGACAAGCATCGC	135	55
GGAAGGAAGGAAGGAA	GGAA	GGATGAAAGTAATGAAGGAAGGGC	CAATCCTTCCTTTCGACCGAC	150	55
GTAGTAGTAGTA	GTA	CGCCCTACAATTTCTTATCTTCCA	TTAGGGTTGACTCTATGGGGTCTC	96	53
TGTATGTATGTATGTATGTA	TGTA	ATTAATTCAAGCAGGATGTGGCTC	AGATGTTCAGAAACCGTTGCAAAT	136	55
GAAGAAGAAGAA	GAA	TGAACAGACACGAGCCCATAGTAA	AAATCAGACTCGATGCACTTTTCA	100	55
AAGAAGAAGAAG	AAG	AGTAAGACGGTGAAAAGTGCATCG	CCGTATTGAAAAGACGGAGCTTCT	86	60
TATATATATATA	TA	TCCGGAAATCAGATTGCATATTTT	TCATTGTTCCCAAAATAAACCTCG	116	60
AAGAAGAAGAAG	AAG	GGATGGATGAAAATAGGAGAATCAG	AACATTCATGGTTGTTCTATCGTTG	112	55
TAATAATAATAA	TAA	GGAGGAATACAACGATAGAACAACCA	CACAGAACATGAGGCTAATGACCA	144	60
TTATTATTATTA	TTA	GGACTTCATGAAACTTTTGGTTGA	TCGGTCCACTCCTCTTATCTGTTT	153	55
TTATTATTATTA	TTA	GGACCGATGGAAATTAATGACAGA	CGGTCCACTCCTCTATCTGTTTGT	148	55
ATACATACATACATAC	ATAC	ACAAACAGATAGAGGAGTGGACCG	TTCAGTTGAATCCACGTTTTCTTTT	135	55
TAGATAGATAGATAGATAGATAGA	TAGA	AGCAACCAGTACCAACTGAAGTCC	GTGCTTGCACCTGTTGGAAATAA	149	58
TAATAATAATAA	TAA	CCCTCACTCACAGATGTCACGATA	TAACCGTTGTTAAGGGCAATTTGA	137	58
GAGAGAGAGAGA	GA	TGGAGAGAGAAAGAAACACGGAG	TCTATTACCGTCCCTCTCCATCTC	202	53
GAGAGAGAGAGAGA	GA	GAGAGACTGACGGAGGGAGAGACT	TCTCTTGGTTTCTCTCTTTCTCGCT	108	55
ATAATAATAATA	ATA	GTCATATCAAACTAACTCAAAGACAGCA	ATTACTGTGCCGTTGTACTCCGTA	122	55
TTATTATTATTATTA	TTA	GATTTGCCAGAATATATTAGCGAAGG	AACGTGTTTCAACCATTTTTCTCC	148	56
AATAATAATAAT	AAT	AAGACGTAGGCAATTGGCAAATAA	CTAAACTTCGCCATGTGTTTTGCT	104	55
TCCTTCCTTCCTTCCTTCCT	TCCT	AAGTCTTGAGACCTTCCTTCCGTT	AAAAAGGTTGGGAGAGAGGATGG	82	58
CCTTCCTTCCTTCCTTCCTTCCTT	CCTT	CCATCCTCTCTCCCAACCTTTTT	GAATAGAGAGGGGAAGGAAGCAAA	134	55
TCCTTCCTTCCTTCCT	TCCT	TCCTTCCTTCATTCCTTGCG	AGGAATAGAGAGGGGAAGGAAGC	88	55
ATAATAATAATA	ATA	GATCAGACTTTTCTGCTCGGACTG	ATAGGTGGGTTCTGAGAGCAACTG	156	55
GTAGTAGTAGTA	GTA	CAACAGAACCTAATCGAGCTGTCA	AGAGCACACACACACAGACCTTTC	103	58
AGTAGTAGTAGTAGT	AGT	GGAAACAGAGATACCTTCAAGGAACA	TAGTTTTATGGTTCTGTGGGGTCG	137	55
GATAGATAGATAGATAGATAGATA	GATA	ATCCGTTCGTGCGAAATAAATAAA	AGACTTGCTACAAGTGCACAATCTG	125	55
AGAAGAAGAAGA	AGA	TGGTATAGGAGGAGGATCAGAAATATG	CACGTTGAAAAAGGTATAGGAAGGA	128	55
ATTATTATTATT	ATT	AGGCTTTGTTTCTAATGGGTCAAA	AGCATGAAAAATTTCCAAGAGCAG	125	55
ATTATTATTATTATT	ATT	GTTGCAGGTGTGGTGTAAATGTGT	TGAGGAATCACCCTCTTAAATGTTTT	125	55
TACTACTACTAC	TAC	AGACATTTGGATGCTGAGGCTACT	TCTTGGTGTAACCTTTGACAGCAC	87	55
GAAGAAGAAGAAGAA	GAA	AAATGTACGTCAATGTTGCTCGTC	ATCAAACTTTAATCACACCGACCG	145	58
TATTATTATTAT	TAT	TCTCTACTGAACTCTGCCGTTTGA	ACAAAGCCTACACAGAACAGGAGG	132	58
TTATTATTATTATTATTATTA	TTA	GCAACCTTTCGTTTACGAGACCTA	ATGTTACAGTATTGCCCCTTGGAA	113	58
TAATAATAATAA	TAA	CTTGAACGATAACCCCAATTCTTG	TCAAGCACAAGTTTTCTTTTGTGG	113	58
CTAGCCTAGCCTAGCCTAGCCTAGCCTAGC	CTAGC	GCATGAGTTGGCTGCTGCTAC	ATTTTGATTGCCCACTTGATTTGT	154	58
TACATACATACATACATACA	TACA	ATCGGTCCTTGAGACGTATGAAAA	GGCTCAGTCGCACATTAGGAAATA	155	58
TAATAATAATAA	TAA	TATTTCCTAATGTGCGACTGAGCC	TTTCGTCGTATAAACGAAGCTGGT	118	58
AATAATAATAAT	AAT	CTCATGATCGGCAGACATTAACAG	CCAACTTAAAATGTTGGCTGCTG	104	58
GGTGGTGGTGGTGGTGGTGGTGGT	GGT	TGTCGTTGTTTTTCCAAGAATTGA	TGACGTCACTCTTGAGATTATAGACCA	127	58
AGCAGCAGCAGCAGC	AGC	AATAGTTTGCGTCATGGAACTGGT	ACGCACATACACCCTAAAAAGCAT	147	58
AGAGAGAGAGAGAGAGAG	AG	CCAACTCTTAACATCAACCAAAGC	CGCTCTCTCTCGCTATCTCTTTCT	134	58
TGTGTGTGTGTGTG	TG	GAAAGAGATAGCGAGAGAGAGCGTT	TTGTGACAAATGGAACTCAGCATC	138	58
ATAATAATAATA	ATA	GCAAATTCAAAAAGAAATGATGGC	TGGAAAAGATTATGCCCCACTAAA	142	58
TCATCATCATCA	TCA	AAAATGCCTTCCCAATTTTCTGAT	TTAAATAGAGAACCCTGGTAAGCGG	146	57
TGTGTGTGTGTGTG	TG	AACCGAGGAATATTAAAAGGAACACA	TATGTGGCAAATAGCAAAAGCTGA	85	55
ATAATAATAATA	ATA	AAAATAGGAGGGGTTTCCGTACAA	AGAAAGCTAAATCCGCTAAATGGC	115	55
TAATAATAATAA	TAA	ATAACAATGGTGAAAATTTGGCAG	TGTGTGGTTGTTCTTCTTCTTCTTC	107	55
GAAAGAAAGAAAGAAA	GAAA	ATAAAGATCAGAGGCTCAGCAGAC	TTAAGACATTCCTGCTTCTGCTCT	81	55
AATAATAATAAT	AAT	AGGGATGCTCCAATGAAGTTATGA	GTTGAGTAGGAGTAGCCGTTGTGG	160	55
AGACAGACAGACAGAC	AGAC	AACGGACAGACAGAGAGATAGTCAA	TCTGTTTGTTTGCCTGTTTGC	134	55
TATTATTATTATTAT	TAT	TGTAGTGTAGAGACGTGAAGTGAAAGTT	TTTTTGAACATTTCCTGGCTTTTA	187	55
AGTAGTAGTAGT	AGT	CGTCAAATCGCTTGACTCAGTAGT	TTGCATTCTACTTGTCGCTTTTTG	136	55
AATAAATAAATAAATA	AATA	TCAGCTCCTACAGCAAGAACCTTT	GGTTTTCCATATGTACTTTGGCATTG	160	55
TAATAATAATAA	TAA	CAATGCCAAAGTACATATGGAAAACC	CATGATGCGGTAAAGGGATAAAAA	150	55
CACACACACACA	CA	TGCTTACACTACCTGCACAACTGC	CGGACAAATGCATTCATAAAAGGT	116	55
TCTCTCTCTCTCTCTCTC	TC	ACTGAGTGCATTCGTAGAACTCCC	CAGTGCTTTTATTCTTTTCCGCTG	96	55
TATGTATGTATGTATG	TATG	CGAGAGAGAGCGAGAGAGAGAGAG	ATTTAGCCAACCCTCATCAAAACA	152	55
TGTATGTATGTATGTATGTA	TGTA	ACACCTCAATTCACATAACGTTGG	TGTAAATCATGCTCAAAGATTCCG	137	57
TACATACATACATACA	TACA	GTTCTAAATCGCGCTCAAAGATTC	CCAGATGATACGATTGCCGTAATA	127	55
TGGTGGTGGTGG	TGG	CCAAAATATTATCTCAAAAGGGTGGA	GAAATCTGTAAAATGCTAACTTGGTGC	118	55
TATTATTATTATTAT	TAT	CATCCTTTTGGAATGGATTTTCTG	GCAATAGTTCAGGAGGTGATTTGG	156	55
ATACATACATACATAC	ATAC	CCAAATCACCTCCTGAACTATTGC	ACATTCACATCAGGACCTTCAACA	126	57
TAATAATAATAATAA	TAA	GATCTATAATTGTTGGGGTCGTGC	TGCTGTTCCATTACCCAGTGACTA	103	57
TAATAATAATAATAATAA	TAA	TAGTCACTGGGTAATGGAACAGCA	TAGCAGTAACTGGACTTTGCACCA	148	57
TTGTTGTTGTTGTTG	TTG	GCTTATTTGTTGTGGTTTTGTTGGA	TATGCAGGGTGTTTCCTAACCATT	160	57
TAAATAAATAAATAAATAAA	TAAA	AGGAGGTCCCGTACTTTATCTTGC	TTTTTGTATTTGCCAAGAAATGGG	130	57
TATTATTATTATTAT	TAT	GTCCCCGCGATAGTCAAAGTTAC	CTACCGCAACAATGCGAAATAAAT	154	55
ATTATTATTATT	ATT	GACAGGCTGTACCAAGTCAACACA	CATTTACACCACACCTGCAACAGT	132	55
AGGAAGGAAGGAAGGA	AGGA	AAGGAAGGAAGAAAGGAAGGACG	CTCCCATTCTCTCCCAACCTTTT	141	55
AGGAAGGAAGGAAGGA	AGGA	ATGGAGAGAAGGAATACAGAGGGG	CCATCCTCTCTCCCAACCTTTTT	132	55
AGGAAGGAAGGAAGGAAGGA	AGGA	AAAAAGGTTGGGAGAGAGGATGG	CTTCCTTCCTTCCTTCTTTGCTTC	130	55
GAAGGAAGGAAGGAAG	GAAG	AAGGAACGACGAGAAGGAGGAATA	CCTGCCTTCCTTGCTTCCTATC	136	55
TATTATTATTATTATTAT	TAT	CGAAATAGACCGGTCAACAAGAAA	AAATCTTGACAATGTCCCTTCCAA	159	55
TAATAATAATAATAA	TAA	CAAAGATATTGGAGGTTTCGCATC	GGCATCTCTCGTTCTCGTTATTTT	130	55
TAGTAGTAGTAG	TAG	CAGTAACCGCTGCACTGACTTTTA	CGCCGATAATACACCGATTTTTAG	111	55
GACAGACAGACAGACA	GACA	TGGTATGACTCCAACGCACATTAC	TGGGTTTTGAGATGTCTTCTGTTG	159	55
CATCATCATCATCAT	CAT	CGCGGAAGTTAAATAGTGGAAAAA	GTTGATGGGAGTGAATTTGTAGCA	131	55
TACTACTACTAC	TAC	CTGCAATTGTTTTTCACAGCACAC	TCATATGAAAAAGGGTCCGGAAAT	87	58
ACTACTACTACT	ACT	TTTTTGTCCTGCGTAAGCACTTTT	CTGATATTTAGGCCGCTTTTCCTC	114	58
ATAATAATAATA	ATA	CGTCATCATAAGAAAAGACCATAATACA	TTTTTCTGTGCCATTATACTCCGT	199	55
AGAGAGAGAGAG	AG	TCTTGTGAGATGAATACAGAGGACG	TCTCTCTCTCTTTCCCTCTCTCTCTC	118	55
AGAGAGAGAGAGAG	AG	AAAGAGAAAGAGAGAGAGAGAGGGAAA	CGGGTAGACGATATGATGCTCTCT	140	55
AATAATAATAAT	AAT	ATGTTTTTGTCGTGCGAGATTTTA	CAGAGCAACCTTTTTGAGCATTTA	155	55
TTCATTCATTCATTCATTCA	TTCA	GCGGGGTAATAGGGTAATGCTAAA	GGTATTCTGGTCATCTAATGTACGCC	151	55
AAATAAATAAATAAATAAAT	AAAT	TGATTGTCCCTCCAGTAAATGGTT	TGCTAACCGATACGTTCCAGTTCT	90	55
AACAACAACAACAAC	AAC	TCATTCGATGCTCCAATCAAGTAA	GTGCATTCAACAAAATGGTTTTCA	135	55
TTGTTGTTGTTG	TTG	TGAAAACCATTTTGTTGAATGCAC	GGATGTCCACAGCTATACCAAAGG	128	55
TATCTATCTATCTATCTATC	TATC	GTTGACCGTTGGACAATAAAGCTA	TGTCACTACAATCGATTCGTCTCAT	145	55
CTACTACTACTACTACTACTA	CTA	TGACGCATGACATCACTGTGC	CGATCCAATCTTTCGTCCTCAATA	140	55
AATAATAATAATAAT	AAT	TTTTTGTAGCTCATTCGACACTGG	CTGTAGATGGTGTTCACTGTTGGG	81	55
TATATATATATATA	TA	CCAACAGTGAACACCATCTACAGG	ACATTTGTGGAAAATCCCTTCTGA	108	55
TACATACATACATACA	TACA	GTTGTAAATCGCGCTCAAAGATTC	CGAGCACTGATGTTGGTGTGTAAT	112	55
ATAATAATAATA	ATA	GAATAAAACGACTCCCCTCATTCC	TCTTGGCACTGTTTAGCATTTCCT	140	55
TGTGTGTGTGTG	TG	AATTGTGATTCTAAGGTGTGTGCG	GTATAGGAAGCATCGCAAGTCCTC	136	55
ATTATTATTATT	ATT	TTGTAATCTTGGAGGACTTGCGAT	AATAAAATCCTCAAGCGAGCCATT	143	55
TGTATGTATGTATGTATGTATGTA	TGTA	TTAACACGCCTTTATAAGCTTGGG	TTATTGCATTGTCATTGGTCCTTG	142	57
TCATCATCATCA	TCA	ATCCATCGCTATCATCATCGTCTT	ACAGCGACAACAGTTTATCCACCT	96	57
TTATTATTATTA	TTA	TGGGCTCCTAAACGATACACCTAA	TACATCTTCCACCAATTTGCAGTG	126	57
AATAAATAAATAAATAAATA	AATA	CATGTTCAATAAGCCAAAACCTCA	TATTGTCGCGCAGTCTTTGAAGTA	155	55
ATAATAATAATA	ATA	AAAACCACTGTGCTTCGCATTACT	AATGGTTTCTTTTACTGTTGGGCA	99	55
TACTACTACTAC	TAC	GCCCAACAGTAAAAGAAACCATTT	TGTCAGAAACATTTTTCAGTAAGGC	149	55
TTATTATTATTA	TTA	GATGGCTAAACTTCGCCTTTACTG	TCAACCTCTTTGTTTGACAAGGAAT	141	55
AATAATAATAAT	AAT	GGAATATTCGTGTCAAGGATCTGG	AATCGGTACTGTCTATCCCTGCAA	95	55
TAATAATAATAA	TAA	CTATTTTCTAATGCGCGACTGAGC	ACATTGATCTAAGCCCTTGCCTTT	140	55
TACATACATACATACATACA	TACA	TATCAAAAATCATGAATCCTGGCG	ACACCCACATCTGTCAGGAAATCT	139	58
TAATAATAATAA	TAA	TGCAATCAGAAGTAAATTTTGAGCA	TTGTTCTTCAATTTGTGTTTACCAATC	131	55
CATCATCATCAT	CAT	AATACGAAAAACGGCAGAAACAAA	AAGTTGTTCGTTATGCAAAGTAGTTCAA	142	55
CCTAACCTAACCTAACCTAACCTAA	CCTAA	TCCTATCCTAACCTAACCTAACCTAACC	AATTAGGTTGCGCCAAATGATA	143	55
TTATTATTATTA	TTA	AACATCCCCAGCAAAATTAAATCA	GCTTCGATTTCGAGATACAAGGTG	117	55
ATAATAATAATAATAATA	ATA	TGGTGCACTGGAGTTACGCTATTA	CAGCAAAGATGCCTTTTTCTTTTG	138	55
AATAATAATAAT	AAT	ATGATTGATATTTCAGGAGCAGCA	GAATTTCATGTTTATTTGGGGCAA	80	55
ATTATTATTATT	ATT	GTCCAATGAAAAATGGTACGGAAA	TAATTTGGGTGACAGAGAGACGCT	152	55
TTATTATTATTA	TTA	AGTGGACAAACAGAATGAGCGTAA	AAACGTTTCTGTAATCAATCGTCAAA	159	53
GTATGGTATGGTATGGTATG	GTATG	AATTTGACGATTGATTACAGAAACG	TAAACCGATAAACGAGCATCATCT	145	53
TGTATGTATGTATGTATGTA	TGTA	AGTGGAGATGTAGGACGAATGAGG	ATTGTAAATCGCGCTCAAAGATTC	112	53
ATTATTATTATTATT	ATT	TCTGGTCTATTGACTGGGACTGTT	GGAATATTAATTTCACCACGACCA	112	53
AATAATAATAAT	AAT	TACTCCAAAGCTGAATGCATGAAA	ATGTTGGACCACTGAGCAGGATA	154	60
ATTTATTTATTTATTT	ATTT	TTCTGAAACCGATGCAAATAGACA	CGGTCCTTAGAATGTCGATCAAAC	86	60
TTCTTCTTCTTC	TTC	AAGTTTTGAGAGTGTGATGGGGAA	AAAAATGTAATTACCTGCTGGGGC	133	55
TTCTTCTTCTTC	TTC	GTTCTAAGCTCGGTTCACGAGGTA	GTTAGTTGCATATCGTGCAGCATT	83	55
TACATACATACATACATACA	TACA	ATCGGTCCTTGAGACATATGCAA	GGCTTAGTCGCGCATTAGAAAATA	155	55
AATAATAATAATAAT	AAT	GGATTGTACCTCGGTCCATAACAG	CATTGGGAATTTTCTTCAAACTCATT	145	55
ATTATTATTATT	ATT	GGTCAGGTTAGAATGGTTGAGTGG	TTGACTAAATTTGGCGGTGATCTT	126	55
ATAATAATAATA	ATA	TGCGTTCAAGAATCACACACTTTT	TTATTTTTGTATGCACGTGGTTGG	137	55
TATTATTATTATTATTAT	TAT	CGCCTTTTCATTATCTCAGAATTGTAGT	CGTGTCGATGATGTGAAGAGAAAA	160	57
ACACACACACACACAC	AC	TGGATGTCAAGTAAAACTACATGCAA	ACACTTTTGAGTGAGGGGCTGTAT	125	55
ATAATAATAATAATAATA	ATA	ATACAGCCCCTCACTCAAAAGTGT	TCATCAACATTGCTCTGTAAATGGTT	155	55
CTTCTTCTTCTT	CTT	AGTAACTAGCTGAGTGAGCGGGTC	GAAAACGTTGGGCAAGAAGTAATG	120	55
TCTTCTTCTTCT	TCT	TCATGTGCTACAAAGAGGACCAAA	ATGCTGAACATCAACAGCTTCAAC	120	57
AATAATAATAAT	AAT	ACCAATGAGATGGAAAACAGCAAT	CAAAACGTCAAAAAGGGTGATTGT	136	57
CTTCTTCTTCTT	CTT	GCCGACCTCATTAAACGAGAAAAT	GGAGTCGTGGTGAGGAAAGAAGA	86	57
AATAATAATAAT	AAT	GCCACTTTCCACTTGCTTCAGTAT	GGTCACAAGACCTGAGCTCTAACC	120	57
GTATGTATGTATGTAT	GTAT	CGCCATTTTTAACACGCTTTTATT	TCCTTAAGGCGTATGCAAAGTTTC	118	57
TAATAATAATAATAATAA	TAA	TTACCATGCAGCGATCATACTGAC	TGGCTAAACTTCGCCTTTTCATTA	124	57
TATTATTATTAT	TAT	ATACAAGTCTCTGCCTTCTGTGGG	GAAATGGTTAGACTTGTCGAAACAAAA	156	55
TAACTAACTAACTAAC	TAAC	CGAGAAAAACGCTAAAATAGCCTG	AACTTTGCAAGAAACTTGTCGAGG	148	55
CTCACTCACTCACTCACTCACTCACTCA	CTCA	GACACCATGACGTTTGGTAGTAGC	CAGAGAGAGAGAGAGAGAGAGAGAGAGA	104	55
TCTCTCTCTCTC	TC	TCCCTTTCCCTCTCTCTCTCTCTC	TGACATGAATAGTCCACAAATCAAAGA	129	55
CATCATCATCAT	CAT	GACGGAGTTGCTCTGAGACCTTTA	TGGGTACCTAATGGTTACACTGGC	115	56
TAAATAAATAAATAAA	TAAA	TGAAAAACCACGTTTTATCTTGCC	CACCCGAAACGGTGTTTTATTAAG	131	55
TATTATTATTAT	TAT	GCAGTTCTACTGAACGAAAGCTGA	ACAATGCTGCTGAAACGTTAACAC	137	56
AGCAGCAGCAGCAGC	AGC	AATAGAACCGAAAAGGAGGTAGCG	AAATATCCGAGCCAAGGCTACAGT	139	56
ATTATTATTATT	ATT	TACTCCGAATAACTGGCTTGTGGT	TGCAATCTTATTGCTTCTTCAGTCC	99	56
TCTATCTATCTATCTATCTATCTA	TCTA	ACTGAAGAAGCAATAAGATTGCAAGAG	CGCGCAATTTTAAGCAACTTATGTA	157	56
ATTTATTTATTTATTTATTTATTT	ATTT	AGTTTGTGGAAGCTCCGTCTGTAG	TGATTTGTAATTTTGCATCCATGTAACT	149	55
TGTGTGTGTGTGTGTGTGTG	TG	CCTAAGAGTTTCGTTTTTGCATGG	GGCAAATTGAGCTCAGCATTAGAT	110	55
TAATAATAATAA	TAA	CTCAAGCTCTATACGGCAGACGTT	TTGCTTGTTTATTGCATTGTCCTC	93	55
AGAGAGAGAGAG	AG	GAGGACAATGCAATAAACAAGCAA	TACTGTTGCACTTGGTATGCACG	98	57
TAATAATAATAATAATAA	TAA	AGTTGCAATTTTGAGGACACCCTA	CAAGCCAGACTTTGCCATTTGTAT	107	55
AATAATAATAATAAT	AAT	GCTTGAGGCCATTCATACTTAACC	ATGAGAGAGCACTTCACGAAACAA	142	55
TATTATTATTAT	TAT	TCTTTTCTGAGGGATAATTATTAGGCAA	AGGTTCACACCCAATCATAGGAAA	159	55
AAATAAATAAATAAATAAAT	AAAT	TTTCCTATGATTGGGTGTGAACCT	CCTTCCAAAGAAATTACTGCACCA	117	55
ATGATGATGATGATGATGATGATG	ATG	TTTCAAGATGTCAATGCCAACACT	CATTGGAACGTGACGGAAATTAAG	152	55
GATAGATAGATAGATAGATAGATA	GATA	GTGCCAAATTTCCCTTCAAAGAA	TGACTACTGCAGGAACTTAATTTGTGAC	157	55
GAGAGAGAGAGAGA	GA	GAGAGAGAGAGAGAGAGGCAGGGT	CGTTGCAAGGGAGAAGTAGTCAGT	143	58
TAATAATAATAATAA	TAA	CGTGAATAGTGTACAACAAAAGCTCA	AATAGCCTGTGACTAGATTTCGCC	129	55
TATATATATATA	TA	ACAGCGGCCTATGGTCTATTACAA	AGTCCGGTTGCAACTATACAGTCC	91	56
TTATTATTATTA	TTA	GCACGGTGTTACATGGAACTTATTC	CTCAAAAGTTAAGGCGTTTAGGGC	128	55
TATTATTATTATTATTAT	TAT	TGCTGTTCCATTACCCAGTGACTA	ACCACAAGCTTCACAAGGAGAAAC	149	55
TATTATTATTATTAT	TAT	CTAGCCGTTCTACTGAACGAAAGC	AATCAGGTCAGGTTCAAGCTCATAA	155	55
TTCAATTCAATTCAATTCAA	TTCAA	GAGGTGTTTTTAAAAGCTCAGCGA	TGATCCATTTCTTGATTGACGTGT	116	55
AATAATAATAATAAT	AAT	ACACGTCAATCAAGAAATGGATCA	ACGTCCTACAGGCTGACAAGAGAT	116	55
ATTATTATTATTATTATT	ATT	ATCTCCGCCGTTTGAGATGTAATA	TAGTCCGGTCCTTGTGGTACAAAT	106	55
TCGTCGTCGTCG	TCG	ACGACAGAACCACTCCTTTATTGC	TGCAGCTCAGTTCTGAATAATTTGA	155	55
TAGTAGTAGTAG	TAG	CGATGAGGAATCACCTCCCTATTA	TTGAAAAACCTGAACTTTTACCACTG	134	53
TATTATTATTAT	TAT	AAAATGCACAGACATGCTTACACC	ACAATGTAACCTTCAACGCATCCT	115	55
TATTATTATTAT	TAT	TTATTTTTGTATGCACGTGGTTGG	TTGAGAACATGTTGACTGAAGCGT	111	55
TAATAATAATAA	TAA	TATCCAAAAACATCTCATTGGCCT	TTTGGAGTACGATTGCATGCTTTA	142	55
TACATACATACATACATACA	TACA	TTAGAAACCCTTGTAAATCGGGCT	CTTCTTTGTGGCTGGAACATCTTT	120	55
CTACTACTACTA	CTA	AAAGATGTTCCAGCCACAAAGAAG	GCAGCTGTCATAATATGCACCATAA	129	57
TTATTATTATTA	TTA	GTCGCTTGACGAACAGTTTAGGTT	CAAACGTGATATCCAATTTTGACG	111	57
AATAATAATAAT	AAT	TTCCTGACAATTCACTCCAATTCA	ATGAAGTATTCAACATCGAGCCGT	159	57
ATGATATGATATGATATGAT	ATGAT	GAGGTGGCAGTATTTGTAGAGCGT	TCCTTGATTTGTGGGAATAACCAG	160	57
ATTTATTTATTTATTT	ATTT	GTTTGAATGTCGGAGGGACAATAA	TGCCAATCATTTGATCTCTGAAAA	105	57
TATTATTATTATTAT	TAT	AACTGCGGCGTTAGTACACTCAAT	GAAGATAGACGACAAAGTTTTACGGG	155	57
GATGATGATGAT	GAT	CCCGTAAAACTTTGTCGTCTATCTTC	GGCAATTGAATATGATCACTGAGG	82	55
TGTATGTATGTATGTATGTATGTA	TGTA	TTAGAGGACTGGTTAAAAGTGGGC	AACGAATATTGATAAAGGCACCTACA	92	55
TTATTATTATTATTATTATTA	TTA	GGTTAAACTTCGCATTATTGCTGC	GTATAGGTACAGCTCACGTCGCCT	108	55
GAAGAAGAAGAAGAA	GAA	CGGTATAGGAGGAGCATCAGAAAT	GATTGTTCTATCCTTGTATTCCTCCTTC	103	55
ATATATATATATAT	AT	GATGGACAATCCTTATCTGTTGGC	AACCACGTATCACAGTGCAGAAGA	159	55
TTATTATTATTA	TTA	TGAGAAACCGAAACCATGAACTTT	GCTAATATCACGTTCCTTCCAACG	146	55
TCTCTCTCTCTCTCTCTCTCTC	TC	TCTCTCTGTCACTGCCTCTAGCTG	TGGGGGAAAGAGAGAGAAAGAGAT	149	55
CTCTCTCTCTCT	CT	CCCCAATGTCTCTCGGTCAC	GGAGAGAGAAAAAGAGACAGAGATCG	132	55
CTCTCTCTCTCT	CT	CTCTCTCTGTCTTTCGCTCCC	GACGAGAGATGAGAATGAGAATGAA	147	55
TCTCTCTCTCTCTC	TC	CTCATCTCTCGTCTATCTCTCCGC	GAGTGACAGAGAGGCAAAGGGAC	139	58
TTATTATTATTA	TTA	GTGGAGTAATATATTTAAATGCGTTGGC	AAAGAACTATTTCCGACATCGGCT	86	58
AATAATAATAATAAT	AAT	ATAACCTTCTCAAAGCAGTCACGG	ATATTTGTTCCGCTTTTCCTCCTC	136	58
CTTACTTACTTACTTA	CTTA	GCTTATGCGTTTTTATGGTGCTTC	TACATTGCCAGCAACACTCAAACT	97	58
ATTATTATTATT	ATT	AACTTCGCCTCACTGTGATCTTTT	CATGGATCTCCATCAAGTAACGG	88	58
ATTATTATTATT	ATT	GTTGGCCGTTACTTGATGGAGAT	CAACCTTTATACAGAACCAACCGC	145	58
AATAATAATAAT	AAT	AATAGTTCGGGTATTGACTTGGCA	CAATAGTGCTTTGGCACTTTCCTT	123	58
TGTATGTATGTATGTA	TGTA	TGAAGCCATTTTTAACACGCTTTT	ATTATTGCACTGTCATCGGTCCTT	146	55
TATATATATATA	TA	GTACCGCGGGTACCTACGTACTTT	GTGTTTACCGTTTTCAAACGCAG	81	55
ATCTATCTATCTATCTATCTATCT	ATCT	CATTGCACCTGTTGGAAATAAACA	TGATGCTTTTTGAATCACAACTGAC	101	55
AATAATAATAATAAT	AAT	GGGCTAATCGCACAACTGTAAATC	AAATAGCCAGGAGCTAGACTTCGC	141	58
ACACACACACACAC	AC	ATCTTTCATCAGGTAATGGCCAAA	ACTGAACAGAAGCATGTAACGTGG	159	55
TAGATAGATAGATAGATAGATAGATAGA	TAGA	CTTGCATACTCTTCCTGCAGCTTT	ACTATGACAGTGCACCTGTTGGAA	158	55
GGAGGAGGAGGA	GGA	AAAGCAAGGGTTACCATTTCCAAC	TCGACCATGTATCTGGATTGTTGT	106	55
ATAATAATAATAATA	ATA	AAATTTAAGTGGAGCAAAGATAGCGA	CATGGATCTCCATCAAGTAACGG	127	55
TCTCTCTCTCTCTCTCTCTCTC	TC	TTCTTGCTTCTGCTCTAATCTCCC	AAGATCATAGGCACAGCAGACAAA	84	55
AAAGAAAGAAAGAAAG	AAAG	ATAAAGATCAGAGGCTCAGCAGAC	TTAAGACATTCCTGCTTCTGCTCT	81	55
TAATAATAATAA	TAA	AGGGATGCTCCAATGAAGTTATGA	TTGACCAGTTGAGTAGGAGTGCTG	144	55
GAGGAGGAGGAG	GAG	TAAAGTCAGGGAGACAGAGTTGGG	AACCCCAAATGGTGGTTAAACTG	87	55
GAGAGAGAGAGA	GA	TATCGAGATTATCGTGAGAACGGC	AAAAGCTTGACTTGAAAATGCTGC	141	55
TTACTTACTTACTTAC	TTAC	AATACAAATGCGATACCAGCATCA	GCTTAAGGGATTCCTATACGTCCA	157	52
TACATACATACATACA	TACA	TTAGAAACCGTTGTAAATTGCGCT	TTCAATATCAAAGAGCAACGACGA	139	55
ATATATATATAT	AT	GCTATTCAGCTTTTGGGTTCAAGA	TGGTTCTGAACATTAATTTGGTCG	148	55
ATTATTATTATT	ATT	CGTCATGTCGGAGCATTTATAGTG	AGTGCTCTTCCACTCAACCATTCT	160	55
TATTATTATTAT	TAT	TATAGTGAACTCCGCCTTTTGGAG	CACAGGCTGTCCACTTCGTACTTA	114	56
TGATGATGATGATGA	TGA	AGCACCAGCAATTGTGGAGTCTAT	CCTGTCAGGGACTAGGTTGCTAGA	87	57
ATGTATGTATGTATGTATGT	ATGT	TTATTCCTGCTTTTGCCAAGTCTC	ACGTATGCAAAGCTTCAAGTGGAT	141	57
ATAATAATAATAATA	ATA	GACACCTGAGCAGTGATTTGATGA	AACTCCGCCATTTGAAGATTTGTA	80	55
TTGTTGTTGTTG	TTG	CATTGGAACAACGCATACCATTTA	AACAGAACCAACATTAAATGCTCAACT	130	56
CCACCACCACCA	CCA	GATACGGTTTTCGATTCTTCATCG	ATCCCTTTTGATATAGGATTGGGC	155	55
ACACACACACACACACAC	AC	AATCTCCACCAACGGTCAATTTAT	GATTCACACATTTTCGATATCAACG	116	50
TATCTATCTATCTATC	TATC	TTATATTGCCCTGTTGAAGGGTTG	TGTGCTTCTGATTGCCTATACTGC	115	56
ATAATAATAATA	ATA	GTACCATCTGGTCTCCAAGCTACG	TCGTTCTCTTAGGGTTAGCATTCAA	150	56
GATAGATAGATAGATA	GATA	TTCCTGGTCTAACACGAAGTGTAGC	GCAGCTTTCCTTTTTGTGTTCAAT	154	55
AATAAATAAATAAATAAATA	AATA	CAACCGTTCTGAAACATAGGTTCG	CAAACTGTACCTTTCCATCCTTGG	101	58
GGTGGTGGTGGT	GGT	GTAATCGCAACAGTTTTGGAGGAG	TTCTGGAGGTCCCTGATCAAAAT	131	58
AGAGAGAGAGAG	AG	CACCGATTCTGATTAGTAGGTGCC	GACGATTTGATTGAGCCTTTGTTC	129	58
TACTACTACTACTAC	TAC	CTTTCACCTGAAGGTCTAGTGGGA	CTCATCTTGCAAATGTGTTCCAAA	150	55
TAGTAGTAGTAGTAG	TAG	TCCGTAGCCAATTAACCAGTTTTG	ACTCCAACATTTTTCGTATTCGTGA	146	55
TATTATTATTAT	TAT	TTTCGTTTTCTCTTCGACTTCACC	TGCGAAATATTGACGTTTCTGTTG	141	57
TATATATATATA	TA	CGTCTGTAGCTTTTCGTTTTGTTTC	CGAGTTCACATCAAGGTGCTCTT	96	56
ATTATTATTATTATT	ATT	GCATTTCCGTTTTCGTTTCATTAC	GAGCTAGAACACATAAGGCTCCCA	153	55
ATAATAATAATA	ATA	GAGGGCGCGTATTGTGTATTTATT	ATCCCTTATTCCACCTAAGGACCA	149	58
TGATGATGATGATGATGATGA	TGA	CATCTGATGGCATCTTCTAGGTCA	TATCGAGAAAAAGGAAATCAGGCA	122	58
AATAATAATAAT	AAT	ATCAGCCGTATGCTTAAAACGAAA	GACAAGCTGGTCAACCTTTTTGAG	149	58
AATAATAATAATAAT	AAT	CTGGAGGAGAGGTTTCACAAAGTT	TTCACATGAAGTTATAGCGAACCG	114	55
TAAATAAATAAATAAATAAA	TAAA	GACGGTATGCTCACTGGACTGTTA	GGTTGTGTATATTTTCCGTTCTCCA	132	55
CTATCTATCTATCTATCTAT	CTAT	TTTTGACCACTGCAGGAACCTAAT	TTTAGAATGAAACAGGCTTTCGGA	130	55
AATAATAATAAT	AAT	ATCGTGACGTCTGTTGCAATTAAA	AATTGTCTCTTGACTGTTTTCGCC	133	55
CTAACCTAACCTAACCTAACCTAACCTAACCTAACCTAAC	CTAAC	CCTAACCTGCCATACGTAACACAT	GGTCAGGTGAGGTTAGGTTAGGTT	160	50
ACCTGACCTGACCTGACCTGACCTG	ACCTG	GCCTAGCCTAGCCTAACCTAACCTAAC	TTAGGTTGCGCCTAACGAAATTAG	116	55
TAGATAGATAGATAGATAGA	TAGA	CAAGAAGTTGTCCTAGCCTCCATC	ATTGGGTGATTTACCTGTTGGAAA	90	55
TAATAATAATAATAA	TAA	TCAAACCGATACTGCTGTTTTTGA	ACTCCATGAGGTTAAGTGGCAGAG	119	55
TAATAATAATAATAA	TAA	TGGAGTAGGGTGCAAAAATAAACA	AAAACTTCATGAGTGTTATTGCATTTC	152	55
ACCATACCATACCATACCAT	ACCAT	CATTGTTCGTTGTTTGTGTTATTGTG	AGACATCCATATCGGAAGGTCTTG	137	55
CGACGACGACGA	CGA	GCACTATACTCAGGACGTCTCGC	CGACGTCTCATCTCTTCCAGGTAT	132	55
AATAATAATAATAAT	AAT	CGGAATGTCCCTGTAAATAAACCA	TTTGCTGTCACTCTCGATTGAGTAA	134	55
AATAAATAAATAAATA	AATA	GCAATTTGGATCCTGTCTGTAAGC	CAATGTGTATCGGTGCTAAAGCTG	123	56
TCATCATCATCA	TCA	CAGCTTTAGCACCGATACACATTG	TCCTGAGAGATTTAAGCGAATACCC	140	56
TCCTCCTCCTCC	TCC	ATGGGCATCACAGATGTGTATTTT	CCGCGCACTAAATAATATATGGAAA	160	56
TAGTAGTAGTAG	TAG	TTGCAGTCACATCAAACAGGAAAT	TTTTATTTCGCTAAGACACAGGGG	146	56
TTATTATTATTA	TTA	TCGCCTATTGTAAATTCAATGCAA	TAGTGACTGGGTAATGGAACAGCA	111	56
TAATAATAATAATAA	TAA	TCCTAAGAAATGGTTGGTAACACGA	TGCTGTTCCATTACCCAGTGACTA	101	56
AATAATAATAAT	AAT	TAGTCACTGGGTAATGGAACAGCA	GAGGTGCAAGACTTTTCAAAGTGAG	138	56
GAGAGAGAGAGA	GA	AGGGAGAGGGAGAGACCTCTGA	GGCTCTTTCTCTCTCTGGCTCTTT	138	56
ATTATTATTATT	ATT	TTTGAGCATTTATCAAAATGAGGG	ATCCTTAACACGAAATAAACACCG	119	50
TGTATGTATGTATGTATGTATGTATGTATGTATGTA	TGTA	TAACACGCTTTTATTAGCTTGGGC	TGAATTATTGCATTGTCATCCGTC	157	58
TTATTATTATTA	TTA	CCTTTGAGCATTCACTGTTCGTTA	ACGGATATGTCAAAGTAACGGCAT	99	57
TACATACATACATACA	TACA	GTTGTAAATCGCGCTCAAAGATTC	GGCTTAGTCGCGCATTAGAAAATA	104	57
ACAACAACAACA	ACA	GCTCTTATCGCAGACAGAGAGTCA	AGCGGAACAATAGGCCATTAATTT	106	57
AATAATAATAAT	AAT	TCAGCCTTATCCTTAAAGCGAAAT	CAGGGCAATATTTTTGAGCATCTA	146	53
TTCTTCTTCTTC	TTC	GATTGTTCTATCCTTGTATTCCTCCC	ATGGTATAGGAGGCGAATCAGAAA	100	55
CTCTCTCTCTCT	CT	CTTCACTTGTTTCTCAAGTTGCCA	CGCGATCATACATAACAACTCCAA	154	58
TGTATGTATGTATGTA	TGTA	GCGGTAGGTTATCTTTGGGTTTCT	GTTGTAAATCGCGCTCAAAGATTC	125	58
ATAATAATAATA	ATA	ATCTTCCGTTAGTCGGTAACCACA	TGTCTACCAGCGTGAGACATTCAT	156	58
TAAATAAATAAATAAA	TAAA	TCCATCCAGGCTTTAGATACTTGG	TGAGTAAAACATTCCATTGAGAAGCA	146	58
ATAATAATAATA	ATA	ACAGCGGTTTGAGAGTTGATGTTA	TTTTATTTTTATTTCATGGGGGACA	135	55
ATTATTATTATTATT	ATT	GGTAAGCTTATCACACAAGAGACTTCAA	GAGGAAGAGCCAACTAGGTCACAA	114	58
TAATAATAATAATAA	TAA	TGCATATGTCCAAGAACAATCTCG	ACTCTACATCCCCTGGAGCGTTAT	133	57
ATATATATATAT	AT	TATGGTACACGGATATGGCACAAG	TTTCTGATTTTAGGATTTTGTTGTAGCA	133	55
TATTATTATTAT	TAT	ATTATTGTACTGCAATTGTCCCGC	TGTGGAAATGTTATTTAGGGTTACGG	102	55
ATAATAATAATAATA	ATA	TGATGTGCAACTAAATGCAACAAA	TCATGCTACTGTTACCAATTCAACAA	124	55
ATAATAATAATA	ATA	GGCCGTCAGCATGTTACAGTTAG	ATTCGAAATGAGAAAACGTTCGAG	147	55
ATTATTATTATT	ATT	TTTCAGACCGTTAATTGGTGAACA	GGGTATGAAGATATGAGGCTCCAA	157	50
ATAATAATAATA	ATA	CATTTTGCAATCAGTGGCTTAAGAT	CTGCCTACCAGTCTTTTTGCAGTT	152	58
AATAATAATAAT	AAT	TCAGCCGCAAGAACAATAATACAA	TGTGTAGATTAATTGGCTGATGGC	159	56
AATAATAATAAT	AAT	TGGGTCAACGACTGGACTGTATTA	TTGCTCCATGACCACACTATCAAT	133	55
ATCATCATCATC	ATC	TGAATCTCGTGTCTATGCCGATAA	AGTCGAATTCAGCGAGTCCAGTT	98	58
TAGATAGATAGATAGATAGATAGA	TAGA	GCGTTTTTATTGGGAAACCCTTTA	GTAATTGGGTGCGTTTGTACCTGT	104	50
TATTTATTTATTTATTTATT	TATT	TGTGCTACCCAAATCCTGTTACAA	CCTTAAATTGGACCTCATCGAAAA	155	58
ATGATGATGATG	ATG	ATCTTTGTTGATTTGCGGTTGTTT	TCACTAATCTTGTTTAGGAAGCAGGAA	131	50
TTATTATTATTATTA	TTA	TCGCCTCATGTTGTAGAACGAATA	AATCTCGCCATTCTGATGCTAGTC	89	58
GAGGAGGAGGAGGAG	GAG	CTATGCGAAACTCTGACCTGTGAA	TTCCAAGCTTTCGAAGACTTATGC	156	58
TATATATATATA	TA	AGAGTTCACCTTTGCGTAATTTGC	AAGGCGCTGACTCGTTATCTTCTA	111	55
AGATAGATAGATAGAT	AGAT	GAAGGCTGCCTCAATCAATAAAAA	TTTTTAACTACTGCACGTACCCGA	159	53
AGAGAGAGAGAG	AG	TCTAAAGCAGCCTTAAGTGGAGGA	TCTCAGCCACCTTTCAGGATTTTA	118	50
ATAGATAGATAGATAG	ATAG	AACGACGTTTTGATGCTTGTCATA	TTCCCATCTTATGAAACACCCTGT	120	55
ATTATTATTATT	ATT	CAAATGCACTGTACAACCACTTCC	CTTAAGGCTGAGCGGCAACTATTA	158	55
ATGATGATGATG	ATG	CAAGGCGTAGTCTTCGAGTTGGTA	AATCGTTGAAACTGGGGCTTATTT	115	55
ATAATAATAATAATA	ATA	AATAAGCCCCAGTTTCAACGATTT	GCATAAAAGTCAGTGGAGGAGCAG	159	55
TTATTATTATTA	TTA	TGAGTAGCCACAGACTTCACTTCG	TCGTGTCTGATGCTCTAGAACTGG	137	55
ATAATAATAATAATA	ATA	GTTCTAGAGCATCAGACACGACCA	TCCATTTCTCACTGTTTTTGTCCA	123	55
ATAATAATAATA	ATA	CATAACAAACTAACTCAGAGGCAGCA	TGTAGATCGACTCCAAATTGACGA	123	57
AAGAAGAAGAAG	AAG	ATGATAGGGAAAAATTGGAGGACG	CCCTCGAAGATGACCTTCAAAAAC	121	57
ATTATTATTATTATT	ATT	GCTAGACTTCGCCATCAGTCTATGA	TCCTTCCTCCGGGCTATACATTA	160	57
TACTACTACTACTACTAC	TAC	GAATTGGATGAAAAACGACGAAGA	TTTCTTGTGGATCGAAGGTAGGAG	107	57
TCTCTCTCTCTC	TC	GAATCTTGGACCCTCTGGACATAA	ATACTTGGGGACAGAATGCAAGAG	96	57
TTATTATTATTATTA	TTA	ATTGCTGCGTAACAATAAAGGCAT	TATAACCAGACCCGGAAATCACAT	116	55
ATATATATATAT	AT	TACATGGAGGTAAATCCGTTCTGC	TTTAAGTACCCGGTGCAGTTTGTT	113	55
TTATTATTATTATTATTA	TTA	CGCCTATTGTAAATTCAAGGCAAT	ATGTGGCGTTTGGTATAGCTTGTT	130	57
AATAATAATAATAAT	AAT	AGGGTTTTTCCCGTTTAACGATATT	CGGATCTGGAAGCAGTTTTGTTTA	140	57
ATAATAATAATA	ATA	ACAGCGGTTTGAGAGTTGATGTTA	TTTTATTTTTATTTCATGGGGGACA	131	55
TTATTATTATTA	TTA	ACTCCTCGGCTAGCAGTGACCT	TCCTGATACAAGCATAATAAGCGGA	159	55
TTATTATTATTA	TTA	TGCAGCACATGGTTAAGTGTAAGAA	CCAACAGGCTTCCATTTATAGGAC	159	55
TATTATTATTATTATTAT	TAT	TCCTATAAATGGAAGCCTGTTGGA	ATCATGTAGACCGACTCCAAATCG	141	58
GTGTGTGTGTGT	GT	AAAAACTCGTGACAACTAATAAACATGA	AAAAATCATTAGCAGTGGCGTAAA	136	55
AAGAAGAAGAAG	AAG	CGCTAAAAGCCTCTGAACAGCTAC	GAGAGTACGGGTTGATTCAGGAGA	134	55
CTACTACTACTA	CTA	TGCTTTTTGATGAATATTTCGTGG	TGCTCATTTCTTCAGTTATCCAAAA	151	55
TCTTCTTCTTCTTCT	TCT	GGTAAAAGGTTGGATTTCGCCTAC	TTAATCACTTTGCTTCGACTGCAT	158	55
GTGGTGGTGGTG	GTG	ATAATTCATCTGGTGTGCTACGGC	AATTATGGATCGTTCCACGTTGTT	131	57
GTAGTAGTAGTAGTA	GTA	TTCAGCATTTCATACATTTCCCCT	AAAACCGGTGTTTTTGATTTCTCTAA	145	57
GACAGACAGACAGACA	GACA	AGTGAAGTGCATTTTCGACTCACA	AAAAGTAGATCGTTTCGAGGACTGG	132	57
TACTACTACTAC	TAC	AATTCGTTATTGGAAGCTGTTGGA	AGAGGAGATCACCCACTTGTAACG	144	55
TGTGTGTGTGTGTG	TG	TAGGGTAACACTGCGACGTGTATG	TGAGCGCTTTGAAGTGTTGAGTAG	148	55
ATAATAATAATA	ATA	TTTAATCTTGTTGGGCCAATTTTT	GGGGTTAAGTGGAGTAGCAGTAGC	128	55
TATCTATCTATCTATCTATC	TATC	ATTGGGTGATTTACCTGTTGGAAA	CGGCCAATAGGGAATAGTAGTGAA	139	55
CACCTCACCTCACCTCACCT	CACCT	AAGCACTAGGAAGTGATTGGAGGA	TGTCTCCTTTTGTCCGCATTTATT	157	55
TATTATTATTAT	TAT	AAGAGCATTGCCATAGTGAACTCC	AAGCAATGCTGCAATATCACTGAA	115	55
CACACACACACA	CA	AAAAAGTGACGTGGGATGAAGGTA	AATCGGGTACATTGTTCTCGTCAT	146	55
TATCTATCTATCTATCTATCTATCTATCTATCTATC	TATC	CCCTAGACGAGTTTCCAAGAGTGA	TCAGTGAAGTTGTTTCCAAGATGG	148	56
TAGTAGTAGTAG	TAG	CACCCTGTATATCTGGTGTTTGCC	ATGAGGAATCACCCCCTTAAATGT	140	56
ACATACATACATACAT	ACAT	TCAAGTCTCTTCAAGCGGTCTTTT	GCAAAACCTTACACAAAGTGACACA	111	56
TTATTATTATTATTATTA	TTA	AGCTAGACTTCGCCCCATACTTCT	CTATTCCGGAGAAAATGCAAAATG	113	56
AATAATAATAAT	AAT	CAGCCTGATCCTCAAAACGAAATA	AGGGCAATCCTCTTGAGCATTTAT	139	56
ATATATATATAT	AT	TACAGGAACGGTGAAATCAGTGAA	TTGAGAAAGTCGTTAAAAGGCAGC	105	55
AATAATAATAAT	AAT	GAGCTCAATAACTCTTTGAAGGGTACA	AAATGGTGTAAACTGTTGGGCAAT	124	55
CAGCAGCAGCAG	CAG	ACTATTTTCTCGGCTCTCCTCGTT	AGCATTTGATCAGCAAAACAACAA	82	55
AATAATAATAAT	AAT	AAGGTAGCCTAAAGGCAACACTGAT	AAAGATCCTAAAAATCCTAGTTCGGG	81	56
ATAATAATAATAATA	ATA	TTTTATACTTAGGTCACACCGAAAATG	GGATTTTCCGAAATAAAGTGGAGA	120	56
AAGAAGAAGAAG	AAG	TTATTTCGGAAAATCCGTGACAAT	TCTGTGACAATTGTTTCAACACACA	110	56
AATGAATGAATGAATGAATG	AATG	GGGGTGGCATTATTTGTAATTTTG	AATGGAAGATGAAGTTTCGTTTTGA	151	56
CTATCTATCTATCTATCTATCTATCTAT	CTAT	ACTGCAGGAACCTAATTCGTGACT	GCATGCAATCGTGTAACAGAGC	110	56
AGAGAGAGAGAGAGAGAGAG	AG	ATGCTCGCGAGAGAGAGTGC	TCTCACCCTTCTTCTCTTTCTCTTTCT	160	56
TCTCTCTCTCTCTCTCTC	TC	GAGAGAAAGAGAGAGAGAGAGAGAGAGG	TGAGAGAGAGAGAGAGAAAGAGAGAGAG	153	56
TATCTATCTATCTATC	TATC	CCTTTGTAGGTCTGAATGGATGAAC	GGGAGCATTGTTCCAATTATTGAC	146	56
AATAATAATAATAATAAT	AAT	CCACCATCAGGTTTGGAAACTTAC	TCCGCCATTTGAAGATTTTTGTAT	99	56
TATATATATATA	TA	TTGTGCATCATAGAACCTAAGCGA	CTTCTGGGGATCGTATTCGTCA	83	58
TAATAATAATAA	TAA	TGCTCTATCAAAGTATTTTTGATTCTGA	GCCCCACAGAATGTTCTTTTATTT	95	55
TGTTGTTGTTGT	TGT	AATATTGTCGAAGCGGAGTCTGTC	GTACTACTTCCCCGTCGGAACAA	148	55
TGTATGTATGTATGTA	TGTA	GCAGTGGCATTCATGTATTGATCT	GTTGTAAATCGCGCTCAAAGATTC	135	55
AAGAAGAAGAAG	AAG	AGGTAGTCGTGATGATTAGCAGCC	TTTTGGGTGCTCCAAGTCTATTTC	120	55
ATAATAATAATAATA	ATA	TAGGAGGAGGAAGAGGACGTTAGG	ATCATCTGTGTGTCCGTGTTCAAT	108	55
AAAGAAAGAAAGAAAG	AAAG	TAGAGATACCGATCAGAGGCACAG	ATGTTAAGACATTCCTGCTTCTGC	85	55
CAACAACAACAA	CAA	ATGAGTAATCTGCAATGTCCGGTT	TGAATACAGTTGTGTTTGCCATAGG	157	55
TACTACTACTAC	TAC	CTTGCATGGCATCATCATTTTAAG	AGTTGGGCGTCTACTGTGATTTGT	102	55
AGTAGTAGTAGT	AGT	GACAGTTCGGCAATTTGTCTGTTA	CAGAGCTGAATCGTGAATGTAAGAAA	110	55
ATAATAATAATAATA	ATA	GATAAGCAGATCTTCCCATGCAAT	TCTTCTGTCTTCTGTTGATGGTCG	86	55
TAATAATAATAATAATAA	TAA	CGTTTAGCTCAACTCTCCTACTTGCT	ACCACCTTGAGACAAATATCCGAA	109	55
TGTATGTATGTATGTATGTA	TGTA	GTGCACGATTTTTAACACGCTTTT	TGAATTATTGCATTGTCATCGGTC	153	55
TGTATGTATGTATGTATGTATGTA	TGTA	TAACACGCTTTTATTAGCTTGGGC	TGAATTATTGCATTGTCATCGGTC	145	55
ATTTATTTATTTATTTATTT	ATTT	TGACGAATCCTGTACATTTGTTTGA	AAGGTCGCTATTTTTGTGAGATCG	133	55
TACATACATACATACA	TACA	GTTGTAAATCGCGCTCAAAGATTC	GTGTCTGGGAGGTGTGATACAGTG	116	55
ATTATTATTATT	ATT	CCCCCATTTCACATATACAACGAT	AAAATGATGTCGCCCATGTAATGT	159	55
ATTATTATTATTATT	ATT	CCGGTTTCTTTCTAGACACTCCAA	ACCTCGATTCACGATGTTCAAAGT	160	55
ATTCATTCATTCATTC	ATTC	TCATGAGGTCTCCTATTGGTTTCA	GGGGTGGCATTATTTGTAATTCTG	150	55
ACACACACACACACAC	AC	ACCCAATAACAGGAAATGCAAAAA	ACTGGGTGATTCCGTGTAAGTTTG	127	57
AATAATAATAAT	AAT	ACAGTCAGTTGCCGATAAACTTGA	GCCCTTGCAGATTGATTTAAGCTA	130	55
AGAGAGAGAGAG	AG	TAATTCCGTCCTTACGCGATTAGA	TAGCGCTGCTACGTACATCTATGC	105	55
GTAGTAGTAGTA	GTA	CGAAATTGAAGCGGTTTAAAAATG	GCTTGATTGAAATAGAATGACGGG	123	55
ATAATAATAATA	ATA	AACTTTAGCCGATTTCGGTTTTGT	TATAACTGGATTTCTCTGCTGGGC	140	55
ATTATTATTATT	ATT	TAAGAGTAGCCATTGGGCTAAACG	TTCAATATTTGACAATGTAGCGGC	149	55
AAATAAATAAATAAAT	AAAT	TACTTTGTAAAAATGGAGCTTCCG	TGCAGTTTCATCTTGTTACACCTAA	103	55
GTAGTAGTAGTAGTA	GTA	AATGCACAGCATTTGTAAGGTCTC	TGTTTACTCATCGCAAACTAAGCG	97	55
TAGTAGTAGTAG	TAG	GAATCTGCTGTGACAGATTGAACC	GGTCGACAAAAAGGTGTGTCCTAC	142	55
TTCTTCTTCTTC	TTC	AAAGGCGTTTAGTATTTTCTGGGG	TTTTGGGTGAATGATGTGATGTTC	156	55
TTCTTCTTCTTC	TTC	GCTCGGTTCACGTGGTAGATTAAG	ACACTGTCATAGCTGCGTTGGTAG	137	55
TAATAATAATAA	TAA	TTCGACACAGAGAATGGATCTTCTT	GTAGGAGTAGCCGTTGTGGCTAAA	156	55
TACATACATACATACA	TACA	CTTAGAAACCGTTGTAAGTCGCGT	TTTGCGCTGAGGTTCTTTATTGTT	151	55
TACATACATACATACA	TACA	TAAATCGTGCCCAAAGATTCAGTT	AGCAATTCCGATTTATCTTTCACG	113	55
TTATTATTATTATTA	TTA	AGTAGCAGTAGCTAGACTTCGCCC	TTGTTTTTACAAATTCCACTGCATTA	110	55
TAGTAGTAGTAGTAGTAGTAG	TAG	AAGTCAAGGCAAGGAGTTTTCTCA	TTGGTGATACTGACCTCAGCCTTT	159	55
TAGATAGATAGATAGATAGATAGA	TAGA	CAGTCCCAACTTATGAAACACCCT	GTCGAAACTGGCTAAGACGTTTGT	145	55
TAATAATAATAATAA	TAA	CCTTGTATAAGGGCATGAAGATGTATG	TGGTCTGCTTTTCCTCATCCTTAG	122	55
ATTATTATTATT	ATT	GGCAATCTTTTTGAGCATTTATCA	TGAGAGTTGATGTTATTTATCAGCCTT	160	55
TTATTATTATTA	TTA	GAAGAGCAGCTATTGAGCTGAACC	AACCTTGCGAGACAGATTTCAAAG	129	55
ATTATTATTATT	ATT	CTTTGAAATCTGTCTCGCAAGGTT	TCCAAAAGTCTGTGATCCTGAAGA	128	55
CCACCACCACCA	CCA	TCTGTAAAATGCTAACCTGGTGCT	AAAATATTATCTCAAAAGGGTGGGG	105	55
TGTATGTATGTATGTA	TGTA	TAACACGCTTCTATTAGCTTGGGC	TGAATTATTGCATTGTCAACGGAC	137	60
TATCTATCTATCTATCTATCTATC	TATC	TGTGACGTTCCAACAATGTATAATCA	CTTACTCAATGATCCCTCCTCACG	159	60
ATAATAATAATA	ATA	GAGGGATCATTGAGTAAGCCATTG	CTCAGCTCATTTTTGCAATTGTTG	101	60
TAATAATAATAA	TAA	TGCACTTGGAGTTCATAGCTTCTG	GGCACATTTACACCCATAACCCTA	151	60
ATAATAATAATAATAATA	ATA	TTGAACGTTTAATTGGCTCTTTCC	CTGCCATCTCCATCAGATGTTTC	140	60
TAATAATAATAA	TAA	CATGAGCTGCATAAATTAGAGCGA	ACTTGATTGGAGCATCCCTTGTTA	151	60
TATTATTATTATTATTATTAT	TAT	TAGCTGTAGCAGGTTTGTCTGTGC	ATGCCGCAATTTTACTGAATATCG	125	60
TCCTCCTCCTCCTCC	TCC	ACATACTCTCTGCAAGCGAGGTC	CTGAATGATAACAGGATGTGGACG	154	55
TATTTATTTATTTATT	TATT	AAAAGGAGACAGCTATGGAGACGA	ATTTGGATCCTGCCTGTAAGCAT	117	58
ACTACTACTACTACTACT	ACT	AGCTTTTATGGTGATCCATCGTGT	CTGCAAAAGGGTAATCATGTTGGT	160	58
CCTAACCTAACCTAACCTAA	CCTAA	ACGTTCTAGCCTGTGGCTACTCAA	AATGGCCTGACTCACACTCTTCTC	140	58
ATAAATAAATAAATAA	ATAA	TTCATTTGCCTAAAAGAAGTATGCAA	ACTTTGTGTCGGGGTTACTGTCAT	92	58
AGAGAGAGAGAGAGAGAGAGAGAGAG	AG	AAAAGCGTGTTAACAAAACGAAGC	CGCCAATTGGTGATATCCTATACTC	159	55
AATAATAATAAT	AAT	GTCCTTACGCCAAATCAAACGATA	TCCCATGCTGGTCTGATAATTTTT	89	55
TATTTATTTATTTATT	TATT	AAAAATTATCAGACCAGCATGGGA	TGTGTGTGTTGTTGTGTCTGTGTG	151	57
TATATATATATATA	TA	GGATAACGAGCCTATTGAACATCG	AACGACGACAGTTGTAGGAACCTC	109	57
AATAATAATAAT	AAT	TTTCCATAGCAGTTCAAACTTGAGG	TTAGGCCACACTTAGCCATTTGTA	139	53
ATAATAATAATA	ATA	ACAAATGGCTAAGTGTGGCCTAAG	AGAGAGCATTTCACCAAAGAATCG	150	57
ATTATTATTATT	ATT	CTCGTTCTCCACAACGGACTCTAT	CTTGGAGAGGAGAGTTTGGATTGA	156	57
AGAGAGAGAGAGAG	AG	CTGTCGGTATTTGTTGGTGTGTTC	TTAGAATCAGAATCCAACATGGCA	95	57
ATAATAATAATAATAATA	ATA	GTATAGCAAGACAGGCAACTGTGC	CAATGTTTATAGAAGAGCGGCTTCA	155	55
TTACTTACTTACTTAC	TTAC	GGCTGAAGCCGCTCTTCTATAAAC	TGGACATCAAACCGAATAAAACCT	156	55
TATTATTATTATTATTATTAT	TAT	TTTTTGTCTTCTGTGGTCAATAAAGATT	TGAATTCATCGAGTGTCAAAATGA	139	53
ATTTATTTATTTATTT	ATTT	ACCATTAGAACACCTCGAGAGCAC	TTTTTATTGAAATGGCAAGTCCGT	101	55
ATAATAATAATAATAATAATA	ATA	TTCACCTCCATGTCGTTTAGGTTT	TCTGAAAACTACATTGGGGAAGGA	129	56
ATTATTATTATTATT	ATT	CGTAGAAAATCGTATCACAAAACCG	AACAAGTTGCAAATTTCTGTCACG	125	56
TCTCTCTCTCTCTC	TC	TTTCAAGTAAAGACGCACACTTTCA	CGTTGATGTTATGGAAGAAGGAGG	105	56
CGTCGTCGTCGT	CGT	CGGAGAATAAAAATGCATGACGAC	GTTTGTGATTCACGTCTCGTTTTG	156	56
TGTTGTTGTTGT	TGT	CACGTGCTGAAAATCCTTCAATC	TGTGTTCCATCTAGCAGAGCAGAC	159	56
TAATAATAATAA	TAA	CTGTTCACGTACCGAGTACTTTCG	ATTTTTAATGCCTTCGGTCGTTTT	142	56
TTATTATTATTA	TTA	CTTGCCTCCAGCAGTTGAATAAAG	TGGTTTAGACCAAAAAGTCCTCCA	89	56
TGTGTGTGTGTGTG	TG	AATACAAGGCTAATGGCCGTAACA	GTGGTAGTAGTAGTGGTGGTGGGG	129	56
ATAATAATAATA	ATA	TTTATTTCCAATTATCGGCTCCCT	TCTCATACAAAAACAAGGCGACAC	150	56
TTATTATTATTA	TTA	GCTAGACTCCGCCATTCAAATTTAT	TAGTCACTGGGTAGTGGAACAGCA	142	56
TGGTGGTGGTGG	TGG	AGATCTGAGACTCACCATCCCAAC	TACCATCAACATCCTCCTCCTCAT	144	56
ATATATATATAT	AT	TGTAACAAGGTCAACAGGTAAATTGAT	TCATGATTCACTGATGTGTTAGAGAAC	152	55
TCATCATCATCA	TCA	GCCAATGGAGTATTATGGGGCTTA	GAGTCACATCTTGCTTTGTTGCTG	158	55
ATAATAATAATA	ATA	GACCGATTTGAATCCTTTTCATTG	CTTCGCCACCAAATTGAGCTAC	147	55
TAGTAGTAGTAG	TAG	TTTGCAACATTGAAAGATACATTCC	GCATAAGCTTGACTTTTGCTACTTTT	135	55
TATATATATATATATATA	TA	GGACACAGAATTCATAAACACAAACC	ACAAATATGTGGAAATCTGGATCACT	133	55
TATTATTATTATTAT	TAT	CTCGTTCTCCACAACGGACTCTAT	GAATGCTCAATGGTACATCACAGC	133	55
AATAATAATAAT	AAT	CAGCCTTATCCTCAAAACGAAATG	GAAGTCAAGCAGGGCAATCTAATG	149	56
ATAGATAGATAGATAGATAGATAG	ATAG	TCAAATATGTTTGCCCTTAACTGATCT	ATTGGGTGATTTACCTGTTGGAAA	140	56
TGGTGGTGGTGGTGG	TGG	GGTTGCGATAAAAACCAAAACAAT	ACAGCTGAGTGACTAGGCTTCCAT	131	56
CATCATCATCATCATCAT	CAT	AGCTTCCTGCCTACAGCCTTATTT	TAGGCTGAGAAGACACGAAAGGAC	128	56
GAGAGAGAGAGAGAGA	GA	CAGCAAGCTCTCTTCTAATTGGCT	TGATGAAAATGAGGAATTTCGGTT	155	56
GATTGATTGATTGATTGATT	GATT	TTAAGCGATGATCAATTGGTTGAAT	CGATCAATCAGATAAGCAGTAAATCG	148	56
TTATTATTATTA	TTA	TTTTATTGTTCATGCTGCTTTTGAA	TTTTCGTGTTGACGTACGATGATT	137	56
ATAATAATAATAATA	ATA	CACACTTGTGTCGCTTTGAAGACT	TTTGCATTTTGTATTGCATTGTCC	132	56
ATTATTATTATT	ATT	TTTGGCAAACGTTTATGATTGAAA	ATGCTGTTTCCAAATCCAGACTGT	147	56
TCATCATCATCATCA	TCA	TGCACGCCTAGAAAATAAAGCATC	CTGCCTTTCAAGCGAAGTTTCATA	155	56
TAATAATAATAATAA	TAA	CCACCTGATACTTACAAACCCCAC	AAATCTCGGCATTCTGCTGTAGAC	130	57
AAAGAAAGAAAGAAAGAAAG	AAAG	ATACAGATCAGAGGCACAGCAACC	CATTCCTGCTTCTGCTCTAATCTCC	81	56
TATTATTATTATTAT	TAT	CTAAACATCGCCTCATGTTGTAGA	CGCTAGATTCAAAAAGTTCTTGTTAGTT	114	56
TATTATTATTAT	TAT	TCTATAAATGACGATTTCGAAGTTTCTG	GACCCAATGATTGCTCACTTCAC	128	56
TATTATTATTATTATTATTAT	TAT	TGTTTTGATATTTATTTGTGCACTGG	GCCAACAGATTAAGTATCTCTTCACAA	148	56
TGTGTGTGTGTGTGTG	TG	CCAACCTCCAAAGGTTTGTTTGTA	GCCTACACAGAACACGAGGCTAAT	104	55
AAATAAATAAATAAATAAATAAATAAAT	AAAT	CTACGCTCTAACCACTGAGCCAAT	GAATATCAGAGTACCGTGGTTGCC	112	55
TTATTATTATTA	TTA	CTGCTATGGTCATTAGCCTCAACC	CCTAAATTCGGGTGTTGACTTGAC	101	55
ATTATTATTATT	ATT	AAGTATTGACGGGCTGTGTCAAGT	GAAAGCTCCTTCCTGAAAACAACA	87	55
TACATACATACATACA	TACA	GTTGTAAATTGCGCTCAAGGATTC	TGCCAGTGGGTTATTCAAGTTTTT	108	55
CATCATCATCAT	CAT	GATATCCAGCTCAGATAACGGTCG	TAAGCAAATCACAGTTGTTGTCGC	105	55
TATTATTATTAT	TAT	CACGACACTCCCTTTGAGGATATT	GTACTAGCAGCGGTACTACCAGGG	136	55
TTATTATTATTATTA	TTA	TCAACATCGTGTCTTTGCTGATTT	CTTGGACTTTATAGCTTCTGCTCCA	84	55
ACACACACACAC	AC	ATTTTTCGCGTTAAGGCAATTACA	ATAGGGACAAGAAACAAGCACCAA	142	55
ATAGATAGATAGATAG	ATAG	TGGTGCTTGTTTCTTGTCCCTATT	ATATTGAAGGTTGCGTTTTTGCAT	124	55
TAGTAGTAGTAG	TAG	GATAACGGGGAACCTAAGACAACA	TGGACACTTCCAAGTTTATTGTGC	132	55
AGAGAGAGAGAGAGAG	AG	GAGAGGTAGGCAAACAGAGATGGA	TCTCTCTCTCCCTCTCACTCGCT	145	55
GAGAGAGAGAGAGAGAGAGAGA	GA	AGCAAGTGAGAGGGACAGAGACAT	CCTCAGCCTCACTCTCGATCTC	91	55
ATAATAATAATA	ATA	AGAAAACGAAGACCAAGATGTGCT	TCCTGTACCTAAATGGCGTTCACT	138	55
AATAATAATAATAATAAT	AAT	TTGAATCAGCAGCTCAATTAAACA	AAATACCTATTCATTTTGACATCCCA	101	55
TATTATTATTAT	TAT	ATTATTCACTGCCCTTGGCTTTTT	CAGCACTGTGTGATTGCAGAGAAT	156	55
AATAATAATAAT	AAT	GAGTCAGACTGAACGCGAACATTA	GCACTAAACATCTCTGCCAAAACA	133	55
ATAAATAAATAAATAA	ATAA	GCCTTTGAAATATCAAGAGCAACG	TTCGCCAATAGGTCAAGTTAGAGG	85	55
TAATAATAATAATAA	TAA	TTACCATGCAGCGATCATACTGAC	TGGCTAAACTTCGCCTTTTCATTA	121	55
TATTTATTTATTTATTTATT	TATT	GTTACATATAAATGCGGCCACCTC	TGATAGTAAATGGTTGTAGTGTTGGTGG	109	55
ATCATCATCATCATCATCATC	ATC	TGCATAATTTCAAGAAAACTTCATTTCA	TACAAGGAGTATCCTTCGAGGTGG	130	55
ATAATAATAATA	ATA	TCAATGTTATTGATGATCTCATCGTTTT	TTAATCATGGACCAATGGAGTGTG	160	58
TAATAATAATAA	TAA	GGAGAGAACCAAAACTTCCTCGAT	GCCGTCTCCATTAGATATTGCATC	158	58
ACAACAACAACA	ACA	CAAGCATAATAAGGAGACATGGAAA	TCAATATCAGAAGACAACACACCG	102	55
TGTGTGTGTGTGTG	TG	GTGTGTCGCAAGTTTTCGTACATT	TTCGAGGTGTGAGAAACTCAAGTG	131	55
TTATTATTATTA	TTA	CCTGCTGGGACACCCTTTATAAGT	TTTCTAATCCAGACTCCTTGCATTG	95	55
ATCATCATCATC	ATC	TGAGAGACTGGACTGGCCTAGATT	AGCTTTTGAGGTGGCAGTATTTGT	92	55
AAGAAGAAGAAG	AAG	TCAATCTATAAGAAGACGGCACCC	TGCTTTTTCATGTTCCCCTTTCTA	115	56
TAATAATAATAA	TAA	TACCAAAAAGGTGAGGACTTTGGA	GCCCAGGTGTTTATTCTTTCTTGTT	137	56
TTATTATTATTATTATTA	TTA	TCTGCCTTCTGGCAACATAGTCT	TGAATGCTCAAGCTCTACAGTCAGAT	160	56
TGTATGTATGTATGTA	TGTA	AAATCGCCTCTCATTTTTAACACG	TTATTGCATTGTCATTGGTCCTTG	154	56
TGATGATGATGATGATGA	TGA	AGACAAAATCTCCGAAATCAGATG	CCTGCCACAAGTACTTTGTATCTTT	160	50
ATTTATTTATTTATTT	ATTT	CAGATGTGGTGGTTGGTTCTGATA	ACGTACGTCGGTTTGGTGATAAG	95	56
TGTATGTATGTATGTA	TGTA	TCCTAAGGAAGGTTGAGACTTTTCTG	GTTGTAAATCGCGCTCAAAGATTC	116	56
AATCAATCAATCAATC	AATC	TCGATTATTGTTACCGTGCTCTCA	TCAGGGACTGATGCTAGGAGATTT	142	56
TTATTATTATTATTA	TTA	GGCTAAACTTCGCCTCATGTTGTA	CGCATTCTATTTTTCAGCTATGGG	92	57
TTGCTTGCTTGCTTGC	TTGC	AACGCCATTAGTCTAGACGGACAC	ATCCATTAGCGGATGATTGATTGA	100	57
TGATTGATTGATTGAT	TGAT	CCTTCGATTAAGTTGCTGACTATTCC	CTCGAGATCCGACCAGTCCTT	126	56
AGCAGCAGCAGC	AGC	GGTAAAGACAAAGGAAGCAGCAAA	CTCGAATGGTGCTTAGAGGAAGAG	143	56
TAATAATAATAA	TAA	CAGGATGTCCAAATTGTAACCACA	CCGTATGAGTGCCACAAATGATAG	124	56
TTGTTGTTGTTG	TTG	ACGGGATTTGTTTTTCCTTTTTGT	TGACGATCCGAGAAGTCAATTTTT	113	58
AATAATAATAAT	AAT	CGTCATTTTCCACCTGATTAGCTT	TTGTTGGAGACCTTAAATACCCACTT	153	56
TTATTATTATTATTA	TTA	GCTAAACTTCGCCTTATTGCTTTG	CGGAAACTCCATTTTTACAAATATTACA	151	55
TAAATAAATAAATAAA	TAAA	TTTGTAAAAATGGAGTTTCCGTTTACT	CTGATTGCTTTCCTTTTGCTCTTT	102	55
TTCTTCTTCTTCTTC	TTC	TTGTTCTATCCTTTTATTCCTCCTTCT	GAAAATACAATAAGAAAACGCAACG	133	55
CATCATCATCAT	CAT	GACCGACTGCAATGAACTGATGTA	TCATGAAGCACTTTCCATTACCCT	155	55
TGTATGTATGTATGTA	TGTA	ACTTAAATTACCCGGTGACGTGAA	AACTTTTGTAAATCGCGCTCAAAG	131	55
TGATGATGATGA	TGA	GTCTTTTGTCTATCCGACCAATGC	CATTGCGGGTGTATATTTGCAGTA	84	55
TTATTATTATTATTA	TTA	ACTTCGCCACCAGTATAGCACTTT	CGCTCAAAGATTCCGTTACTTACA	160	53
TTGTTGTTGTTG	TTG	ATTTCTAATGAACACCGCGATCAG	AATAGGCTTTCGATTGCAGACAGT	158	56
TAATAATAATAATAA	TAA	GCTTCCAAATATCACCTCTACCCC	GGTGTATCATCTGTGTGTCCGTGT	120	55
TAATAATAATAA	TAA	ACTGTATCGGTGGTTGGCAATATC	TCCTACAGCAACAACAGCAGGTTA	89	55
GTAGTAGTAGTA	GTA	TAACCTGCTGTTGTTGCTGTAGGA	GGCCGACACCCAACACTACTATTAC	86	55
TATTATTATTATTATTAT	TAT	CAATGCGAATACCGTCTAAGGTTC	TTATCCTTGTTAGAAACGCCAGGA	132	55
TACATACATACATACATACA	TACA	TAGAAAACGTTGTAAATCGCGCTC	TTTTTCATAGCGTACGGCGTTAGT	144	55
GTCAGTCAGTCAGTCAGTCA	GTCA	CGGTGACTGGATTGGGATTTTAT	GTCGGTGTCTTGAGAACGAAATCT	86	55
TCTCTCTCTCTCTCTCTCTCTC	TC	AGAGCGTTCCAGTACGAAGTTGAC	CAAATCCTCAAATTTCAGTCCGTC	141	55
GGAGGAGGAGGA	GGA	CATATGCCTGAACAAAACCCTGAT	GTTGGCCATAGGAATGTACGGATA	99	55
TCTCTCTCTCTC	TC	AAGAATGATGCCGATATCAGACAAA	AGAAGGGGGAACAGAGAGAGAGAA	99	55
TAATAATAATAA	TAA	CCAGATGACTATAGGAGTCACCTTTCA	ACTGCTGGCAACAATTCCCTAAC	143	55
GAGAGAGAGAGAGAGAGA	GA	CCGAGCTATAGAAATCCAAGCAAA	AATTCACGTGTTCCGTCCATAGTT	160	55
AATAATAATAATAATAATAAT	AAT	TTTCCAAAAGTCTGTAATCCCGAA	GCGGTATAAACAGGTATTGATGGG	128	55
TAATAATAATAA	TAA	GAGTGAAAATCAATAATACGTACAAGGG	TTGACATTACCTTCATTATCCCAAAA	117	55
GAAGAAGAAGAA	GAA	TCAGAAATATGATGCAGTATGGGAA	TGATTGTTCTATCCTTGTATTCCTCC	80	50
GAGGAGGAGGAG	GAG	GAAGGAAGCAGAGGAACAAAAAGA	TCCTCCTCGTCCTCTTCCTTATC	118	55
GAGGAGGAGGAGGAG	GAG	AGAGGAGGATAAGGAAGAGGACGA	CATTCTTCTCCCCCTGCTCTAACT	137	57
GAGGAGGAGGAG	GAG	AGGAGGTGAAGGAAAAGAAAGAGG	ATTCTCCTCCCCCTGCTCTAACT	131	57
GAGGAGGAGGAGGAG	GAG	GAGGAGAAGTTAGAGCAGGGGG	CCTTCTCTTCATCCTCCTTTTCCT	136	55
ACACACACACAC	AC	CATTTTACAGATGGCATTGTTCCC	TCTTGGCAAAAAGTATTCACCACA	126	55
CTTCTTCTTCTT	CTT	AAACTCGGCTTTCACTGTTTCAAG	ACACAAGAGAGAGAAGCATTTGCC	153	55
CTTCTTCTTCTTCTTCTT	CTT	AAACTCGGCTTTCACTGTTTCAAG	AACACAAAATAGAGAAGCATTTTCCAA	160	55
TAATAATAATAA	TAA	GCTTCACTTTCCACTTTTGAGCAT	TCAATGGTGCAGCATGTAATGAAT	152	55
TATATATATATA	TA	TGTACAGAGGAAAAGAAGCAAATAAAA	ATTTCCGTCGCTTATTAGCAAACT	112	55
ATAAATAAATAAATAA	ATAA	GAATTCAGTCCAAACCTAATCCCA	TTGTTTAAATGTCTGAGGGACAATAAAG	141	55
ATTATTATTATT	ATT	GCACATAATACAAAACACAGAGAAAAGA	TCCGTAGACGCATATCTTAATTGTT	155	50
CCTCCTCCTCCT	CCT	GGACCAAAGAATTAGGCATTGAGA	GCGCGTACAGTAAAATCGTGACTA	155	56
ATAATAATAATAATAATAATA	ATA	CGTACGATGATCCAACTATGTCTGA	ATAGCTGAACTTCGCCTTTTCATC	133	55
GAAGAAGAAGAAGAA	GAA	AAGAAAATTAAATAAGAAAACGCAACG	TTGTTCTCTCCTTCTATTCCTCCTTC	135	55
ATAGATAGATAGATAGATAGATAGATAGATAGATAGATAGATAG	ATAG	AAGCTATGATAGACTCGCTTAATCCG	CACGAACCTAATTCAGAGAATTGTGA	159	55
AACAACAACAACAACAAC	AAC	AACGCGTTAGTTAGATTGGTAGCG	ACCAACTAGTTCGCGTGTATGCT	154	55
AACAACAACAAC	AAC	AGTTGGTGGCTCCATCTATAACGC	CGCGTTGTTGTTATAATTATGCGG	135	55
TTAGGTTAGGTTAGGTTAGG	TTAGG	AACGAAGTTAAGTTGCGCTAAACG	TAACCAAACCAAACCAAACCAAAC	158	58
GGTTAGGTTAGGTTAGGTTA	GGTTA	GTTTGGTTTGGTTTGGTTTGGTTA	GACGCAACCTTATTTGTGGATAGC	113	58
TCAGGTCAGGTCAGGTCAGGTCAGGTCAGG	TCAGG	TTAGGTTGCGCCTAACGAAATTAG	CATAGCCTAGCCTAACCTAACCTAACC	145	55
AGGTTAGGTTAGGTTAGGTTAGGTT	AGGTT	TCAGGTCAGGTCAGGTGAGGTTA	CCTAACCTGCCATACGTAACACATC	143	55
TATTTATTTATTTATTTATT	TATT	GGGGGAGGTAACTGTCCCTAGACT	CATTGTAAAAAGTGGGTGCGATTT	97	55
TAGATAGATAGATAGATAGA	TAGA	TTCTTGCAGTATTTTTGAACACGC	CACCAGTTTTTGGGTTATACCGAG	150	55
CTACTACTACTACTACTA	CTA	CTACTGGGGCCTATTTGCCAG	AAGGTAAAATTAGGGTGGGGGAAT	81	55
TGTATGTATGTATGTA	TGTA	CGAAATATCAGGACATTTGCATCA	ATTGTAAATCGCGCTCAAAGATTC	127	55
TGTATGTATGTATGTA	TGTA	CAGTATCCTTGTTAGGAACGCCAG	TTAGAAACCGTTGTAAATTGCGCT	138	55
ACACACACACACACACACACACAC	AC	TCTTCCACTTAACCCCAGAAAATG	TGTTCGCTAGTGTCCAACGAATTA	125	57
TCATCATCATCA	TCA	TTGTAGGCAATCATATTTCAAAGCA	TAAAACTCCTTCGACCCACAGTTC	152	57
ATTATTATTATTATTATT	ATT	TGGGTACCATGTGTTTATTGTACTTTT	TTTCGATTCCAACCGTAGGTAAATA	160	55
TAATAATAATAATAA	TAA	GGACAGACCACAAACTTGTTCAAA	CCAACCAATGGTGGTCAACTAAAT	108	57
TATATATATATATA	TA	CACCATTGGTTGGTATTGAACAAG	TCGTATGTTTCACATGTTCGTGAG	136	57
AATAATAATAAT	AAT	TCGACAATGAGTGTGAGTTTTGAA	TAGAATGTGTGCTCTACTCCGTGG	123	57
ATTATTATTATT	ATT	TTTTTAAGACAGGGCACATTTTCA	TGGCTATTTAAATTGATTCAGATTGGT	152	57
ATTATTATTATT	ATT	GGAGCAAAAGTCACATTCCTGATT	ACGACGTGTGAAAGCGTAGGTATT	150	57
ATTATTATTATT	ATT	CGAACTTTGAAAACATCCCTCGTA	AGCTCAACGACAAAATACTCCACG	151	57
TACTACTACTAC	TAC	CACGTGGAGTATTTTGTCGTTGAG	GGAACTTGAAAGCACTTACAGAAACC	105	55
TTATTATTATTATTA	TTA	TCTTTTCCCGCTATCTTTATAATTCTG	CTGGGTCTTCTTTTGGCTTCTTTA	160	57
TGTATGTATGTATGTA	TGTA	ATTTGAGGTTGGGTTTTTAACACG	GTAATCGGTCCTTGAGACGTATGC	140	57
TAATAATAATAATAA	TAA	ATTTTTGGTGCGACCTTCGTAATA	GTCTCATCATTGTGGGGTAGTTGTT	145	57
TAATAATAATAATAATAA	TAA	CTCATCAAATGGCCATATCTAGCA	TGCAACTTAGGGTTAAGTGGAGGA	151	57
TTATTATTATTATTA	TTA	TCTAGTTCAGCAGCTTTGATGTGG	ATGCTGAGACAAAAAGGCTTCAAC	135	58
ATAGATAGATAGATAGATAGATAG	ATAG	CGTATCATAAGGGGCAACAACTTC	CATTTGCCTGTAATTGGGTGATTT	152	58
ATTAATTAATTAATTA	ATTA	GAGTACTTTCAACACACCAGTGCC	TCAGAGGCAAATGAGAGCATAAAA	102	55
AATAATAATAAT	AAT	TGGAGGACATACAACACTGAACAAA	AGTATATTACTCAACCAGCGGGGG	140	55
ATCTATCTATCTATCTATCT	ATCT	TTGTCTCTTACTCCTCTGTGTTGTACTT	CAGAATCAATAAAGTTGCTTGTGGT	149	55
TAGATAGATAGATAGATAGA	TAGA	TAAGGCCTACACCCTTACGATTGA	TGACGATTGACTAATTGCTGTGACT	124	55
TAGTAGTAGTAG	TAG	CACAACGACCAAGCTACTATGCAC	ATGATAGTAGACGCCAAGAGGCTG	118	57
TAATAATAATAA	TAA	AGCACTTGTGCTACACTCAACTCG	AGGTTCTCCTATATGTATCGCGCA	123	56
TATTATTATTAT	TAT	CACTCTATGCAATGTCCGTTATGC	ATTTTAATTGCCATTGTCAGCGAT	126	55
AGTAGTAGTAGTAGT	AGT	AGAGATACCTAAATGCCCCCAAAT	TTTTCTGAATTAATCTACCACAGCTCC	160	55
TTTATTTATTTATTTATTTA	TTTA	CGCACGTTGCTTCTAAATTTCTCT	CTGCATTTCCTGTAATTGGGTTTC	101	55
TACATACATACATACATACATACA	TACA	AAACCGTTGTAAATCGCTCTCAAA	CGTAACTCTCTTGATTTGATGGTTCC	123	55
TTATTATTATTA	TTA	AGTGAACGAGTAGCCATTGGGTTA	CACAGATCCGTAAAGTAAGCGAAAA	131	55
TATTTATTTATTTATT	TATT	ACCATTGGAACGGATGTTCTACAG	GGGTGTGAACCTGTTGGAAATAAA	137	55
AATAATAATAAT	AAT	TTTCCTACAAACAGCTTTAAATCAAGA	TCTTTTTCTGAGGGATAATTAGGCA	135	55
TAGATAGATAGATAGA	TAGA	CTCGAGGCTACTCCACCTTCAC	GGGACTAGCAGTTGCTGGTAAGAA	129	55
TTCTTCTTCTTC	TTC	CCTTCCTGTGCCTGTCTTCC	CAAGAAGAAAAAGGAGGAAGAGGATAA	86	55
TGTTGTTGTTGT	TGT	TTAATTCTGGTCCTGTTCCGTTTT	TCTTCTAATCCCATGACTAGCTTCAC	130	55
ATAATAATAATA	ATA	TGTCCGTATGATTATTGCGAATTG	TATAATTCCTCTGCCCCCTTGTTT	151	57
AATAATAATAATAATAAT	AAT	CAGCTTAAGTGTGGAGCGTTATGA	TGTGATTGTTTGTGATTCTGAGCA	148	55
AATAAATAAATAAATAAATAAATA	AATA	TGGATATGTCTGTAAGCATCCCAA	GCTCAGCGTTCTAGTGACTTCAGA	80	55
TATCTATCTATCTATC	TATC	CTTTTATGACAGCCGATAGCGTTT	CCTCTAAAAAGCTACTTCACGGGC	157	55
TTATTATTATTATTA	TTA	TTTTGTGTAAGTGTAGCCATTGGG	CAGTTCAATATTTGACAATGTAGAGGC	159	55
AGAGAGAGAGAG	AG	ACTTTACACTTGGCAACACCGACT	CGGCCAAATCCCTACCAATTTAT	116	60
AATAAATAAATAAATA	AATA	TGAGAATTCCCAAAATTACACCCTT	ACAGTTTCGTGTTTTCGAATTGGT	110	58
AATAATAATAAT	AAT	AACAGCGGTTTGAGAGTTGATGTT	GAGTTTTATGACCGGCTTGGAGTA	158	55
ATAATAATAATAATA	ATA	TTCCTTTTCTCTCCAAACAATGCT	AATATTTTTGTTCGGAGGGGTGTC	150	55
TTATTATTATTA	TTA	TTGCAAAATATCAACATGGCTGTAA	TTCGCCTTAACGGCAATATAAGAA	125	55
GAAGAAGAAGAAGAA	GAA	CCAAGAACATTGGCAATACTTGAA	TAGGTTCTTGACCTTCGTTTCTGG	130	55
ATAATAATAATA	ATA	CCAGAAACGAAGGTCAAGAACCTA	CGGCGTTGCCAAGTTATAATAATG	153	57
TCATCATCATCATCA	TCA	TTTCCCATGTTTAGGTTAGATTCCA	TTGAAAATTACAATGTCGGGGTG	136	57
TACTACTACTAC	TAC	ATTTCTCACCTTGCACCACATACA	AACAACCGATAACTTGGTGGTAGC	121	57
ATTTATTTATTTATTTATTT	ATTT	GTGAACTCTGCTCTTCGCATGATA	TTTCTCTGTCGATGTCCTGAAGTG	105	57
GAAGAAGAAGAAGAAGAA	GAA	AGCGTGTTAAAAAGAGAGTGGACG	TATTATTCTGCAGATGTGCCGCT	144	57
GATGATGATGAT	GAT	GGGTTAAATGATCGGTACATCAGG	AGCAATTTTTAATAAACTTTCATTTGGC	152	55
TACATACATACATACATACA	TACA	GGTCCTTGAGACGTTTACCAAGTTT	TGACAATGCAATGATTCAACAAAA	157	55
TTATTATTATTA	TTA	TGTACCACTATGTGAGTGTAATAACGGA	GTTCTGTGGAAGTACGCACGTTTA	137	55
ACATACATACATACAT	ACAT	TAAATCACGCTCAAAGATTCCGTT	CAAGCAGGATGTGGCTTAGAAAAT	97	55
TACATACATACATACA	TACA	TTGTAAATCGCGCTCAAGTATTCC	ACGGGTATTAAAGGAGTCCTGCTATC	108	55
GATGATGATGATGATGATGATGAT	GAT	CTAATTCGATGAGAATGGTACCGC	AATTAAGGGCAGTGCAGTCTCTGT	107	55
ATTATTATTATT	ATT	GCAGAATTGTCAGATCTAGGGCTC	GTCCATTTTCAATCTCCCAATGAC	133	55
ATTATTATTATT	ATT	TTTTGTATGCATCAATTAACGAGTGA	TTGTTGTTGTTCTCTTCGTTGGAC	153	55
TTATTTATTTATTTAT	TTAT	AACAATCCACCTAATGAGGTTCCC	TTTTTCTGTTGAAATGCCAAGTCC	139	55
TCAATCAATCAATCAA	TCAA	AAGGAACACCAAGCCTGATCAATA	GCATGACCATCTCTGATACCTTGA	135	55
GTTGTTGTTGTT	GTT	TGGCCTACGCGAAGACTTATTTTA	TACTTCTGGATCGAGACCACTTCC	127	55
TACATACATACATACA	TACA	TCCTTGAGACGTATGCAAAGTTGA	AATGCAATAAATGGCTCTTTTCCA	160	55
TAAATAAATAAATAAATAAA	TAAA	TTTTGGGAATGACAGTACCCACTT	ACATTTGTTTGAATGTCTGAGGGA	117	55
ATAATAATAATAATAATAATA	ATA	GCCATAACAAACTAACTCAAAGACAGG	TGCCGTTATACTCCGTAGACGAAT	124	55
TAATAATAATAA	TAA	ACGTGTTTGTGATCTACACGCATT	GGTTTTCGGGCATTTTAGAGATTC	141	55
TCTCTCTCTCTCTC	TC	GAATCTCTAAAATGCCCGAAAACC	AGGAAAATAAGTGGACCCAGGAGT	158	55
AAGAAGAAGAAGAAG	AAG	TGGTCGGTCAAGTTTTAGGAGAAG	CTCAAGAGAGGGAGGAGTTCTGTG	132	55
AAGAAGAAGAAGAAGAAG	AAG	AATGGTGGATGAATCCATAGGAGA	GGTCCTTATCTGCCCCATAGAAGT	112	55
TTCTTCTTCTTC	TTC	AAAATTGCGGTTCAGTCAGGAAG	ATGATAACGTGCATGTGTCAGTCC	82	55
TCTATCTATCTATCTATCTA	TCTA	TGCGGATCACCAACTAAAATACCT	TAAGGCTAACTGCATATTTTGCCC	84	55
CTACTACTACTACTACTACTA	CTA	TAAGAACTTTGCCATCTCCCAGTC	AAAGCACGCATACAAGAATCTGAA	126	55
TTTATTTATTTATTTATTTA	TTTA	TACAACTGTAAATGGCGTTTGGC	ACAATGCACAGTGTACGACGAGTT	95	55
AGAAGAAGAAGA	AGA	GCAGAAATTTTATGAATCTCGAAATGA	AGAATCCAAATTCAGAATCGGTCC	125	55
ATTATTATTATT	ATT	GATTTTCTGCATCTCACACAATGC	ATAATGCAAAGGTCTCTCACAGGC	119	56
TAATAATAATAA	TAA	CAACCAAATTTTGATACTCATTCGAT	AGCACGAACATTATCTTGCGATAG	160	55
TTCTTCTTCTTC	TTC	CTACGATGATTTGCCGAATGAAAT	TTAGACTAGAAGGGGTTGACTGCG	117	58
AATAATAATAAT	AAT	TTGTTTGCTAATGTTAATCGCGG	AAATTGATTGTTGATGCTGAGTCG	101	55
TCTCTCTCTCTC	TC	CGAATTCTTAAGTGCGATCCTGTT	TCGTTCCTGTGCGATTATATCAAA	123	55
ATCATCATCATCATC	ATC	ACGAGGTCTTGGACGTCTCTTG	CCGATGATGATGATGACGATAAGA	122	58
TCATCATCATCA	TCA	TCTTATCGTCATCATCATCATCGG	GATGACAAGAGGCGACCAAAAC	136	57
TCTTCTTCTTCT	TCT	GTCATCATCGCTGTGTTTGTTGTC	TGGAGAGGATCAGAGTAGACCTCG	136	57
TAATAATAATAA	TAA	ATACTTGTGCTCCACTCATCACGA	GGCAATGGAAGAGAATACCGAATA	80	55
GTAGTAGTAGTA	GTA	AACTGACAAAAATACATTGCAGCG	GTGATCACTAAAACCCCTCAGACG	129	57
ATTATTATTATT	ATT	AGCGTCATTGTCTGCTAATGGTTT	AAAATCGAATTTCGCTGTATGTCG	96	58
TAGATAGATAGATAGATAGA	TAGA	GTTAAATCACAAGATCTCGGTGGC	ATTGGGTGATTTACCTGTTGGAAA	89	55
TGTGTGTGTGTGTGTG	TG	TCCTGACCTGGATTCAAACTTTATG	TTATAATTCAGCAGGGGAAAGCAA	153	55
TAATAATAATAA	TAA	AATTGCTTTCCCCTGCTGAATTAT	AACGGTATATCAGTCTGGTCCGAA	122	55
GATGATGATGAT	GAT	TTTGAAGTGACAGCTCGTGTATCC	AAATACGGTTTGTTTCTGAATCCG	150	55
TGTGTGTGTGTG	TG	CCGTATTTATTGGCTAAGGCTTCC	ACCATCACGGGTAAATGATGACTC	154	55
TATTATTATTATTATTAT	TAT	ACTGCTGCCTTAAAAAGAAAGGCT	AAGGAACGGTTAGCACTTGGATG	141	55
ACATCGACATCGACATCGACATCG	ACATCG	TTATACACGTAGGCAACAGGTTTCA	CTGATCCCTCATCACAACAGGTTA	146	55
ATAGATAGATAGATAG	ATAG	TCTACGCATGCAGATTTTTGTGTT	TCCTGTACATATTTCAGGTGCATTACA	105	55
CTTCTTCTTCTT	CTT	GTTTATGGGAGCACGTCGTAAAAG	AGGGGCATTAGCTTCCTACCTATG	105	55
AATAATAATAAT	AAT	CGTTTTTGGATATTTTTAGCGGTG	TTATTTGCCTTGTTTGCAGTGAGA	142	55
TTATTATTATTA	TTA	CATGTACTGTTGGGCAATAAATGCT	GATTGGATTTGCAGAGAGGCTTT	135	55
AATAAATAAATAAATAAATA	AATA	AAATTGGTTTATCTGTTGGTGGTG	CTTTTCTGAGGAAATCACGGAAAT	151	55
TCTCTCTCTCTCTCTCTCTC	TC	TAAATGTTATCGTTCGCGCTTTTT	TGTGCATATTTTTCCGTTTGTGTC	95	58
TATTATTATTAT	TAT	AAACGTTTCTTAGGCTATCGACCC	AATTTTGGGAGAAATTGGTTGCTT	140	56
TATTATTATTAT	TAT	GTTTCTTAGGCTACCGACCCAGTT	TGGTTGCTTGAAAATTCAGGTTTT	121	55
TAATAATAATAA	TAA	TTCGAAGAATTCTAAGCGTATGTGC	CGGTTGAGTAGAAGTAGCCGTTGT	133	55
ATCATCATCATCATCATCATCATCATC	ATC	GCCTGGTCAGATCAATCAAATACC	ACCCATTCGTGATGTCAATACCTC	136	57
TAATAATAATAATAA	TAA	TGACATCACGAATGGGTAAAGAGA	TGCCAAGTGTATTATTTTGTATCTGGG	138	57
TATCTATCTATCTATCTATC	TATC	GGATCAATTTTTGGGTCAGTGAAG	ATGCCAAACAAATTCTTGGTGTCT	93	55
ATTATTATTATT	ATT	CAGCAATTTCAAAAAGCAAGAAAGA	CATTCTGCAATGGTAAAGGAACAA	148	55
CAACAACAACAA	CAA	TTCGTGCTTTCAAAAACTTCACAG	CACACTCTATCTGCAAAATGACCG	123	55
ATTATTATTATT	ATT	TTTATATTTAGGTTTGGCAAATAAAGCA	GTGTAAAGCAACCCACGTAAACAG	103	55
AATAATAATAATAATAAT	AAT	GATCACTGTTCCCATGACAGGATA	ACATTCGCCGAGTTGAAAATAAAG	117	55
ATTATTATTATT	ATT	TTCACCGATCTGCACTTTTTGATA	CCACCTCCTTGTAGTGAGTCCAGT	142	55
TCTCTCTCTCTC	TC	TTTCTCTTTTGCTTTGTTCCTCTTTC	GAAGCAGGCCTTTTTGTCACTTTA	83	55
TACATACATACATACATACATACATACA	TACA	TTAGAAACCGTTGTAAATTGCGCT	GTGGTTTCGTTCACTTTTGAGAGG	132	55
TAATAATAATAA	TAA	TTTGACAAAAGTGTCATCCAGTTTTTA	TGTTGTTTGACGAACAGTTTCGAT	120	56
CTCTCTCTCTCTCT	CT	TCTGTATGCCACTTTAACTCTCCC	AGAGAGAGAGAGCCAGACAAAAGG	87	53
CTCTCTCTCTCT	CT	GGCTCTCTCTCTCTCGCTCTCTCT	AAGACGCTTCTTGCTCTTGCTCT	143	58
CTCTCTCTCTCT	CT	GTCTCTCTCTGTGTCTGTCTCCCC	GAGAGTGATGAAGAGGGAGAGGGT	119	58
GATAGATAGATAGATAGATA	GATA	TAAAACCCCGATAAACGAAGGAAA	TGTTAATGGGTTGACTGTTGGACA	154	58
TTATTATTATTA	TTA	CACCTCCTATGAAAAGTTATGGTTGG	TAAAACCGAGAGGACCAAAATGAA	147	55
TACTACTACTAC	TAC	ATTCATTTTGGTCCTCTCGGTTTT	TTCACGTGGTTTCTTAAACACGAA	116	56
TTATTATTATTA	TTA	CACCTCCTATGAAAAGTTATGGTTGG	GTTGTAAAACCGAGAGGACCAAAA	151	55
TACTACTACTAC	TAC	CGTTATTTATTTTGGTCCTCTCGG	GGTTCCTTAAACACGAAGAAGCAG	113	56
ATTATTATTATTATT	ATT	GATATTGCGAAGTCAAGCACGG	TCAGCGTTATCCTTAAAATGAAATGAA	158	55
TAATAATAATAA	TAA	GCAATATCAATGACCTTGGATGTG	TGCTGTTCCATTACCCAGTGACTA	93	56
CTATCTATCTATCTATCTAT	CTAT	TGCAGGAACCTAATTTGTGACTGT	CAGCTACCAGATCACGAAGAGTTG	129	55
TTCTTCTTCTTCTTCTTCTTCTTC	TTC	CTTTGCAGTTACGAGAGACAGGGT	TGCCAACCTTCTATAAGAACACGG	139	57
TCATCATCATCA	TCA	CGGCTTCAACTATACGGTGGTTAT	TATTTTCCTATTGGCCCCCATATC	136	57
AATAATAATAAT	AAT	AGCAGTTGGGCTTTTACGAGAAGT	ATGGTTGCGATTGAAACTGGTATT	147	57
AAATAAATAAATAAAT	AAAT	TTCGCGTTCATTGAAAGGACTATAC	AGTCCCAACTTGTGAAACACCCT	154	57
AAGAAGAAGAAG	AAG	AAGAAGACCTTGGACTTCGAGCTT	TTTTCATCTGTGATCAGGATTTGC	148	57
TAGTAGTAGTAG	TAG	GAGTACCAGGCTGGATGAAACACT	GGGGCTTTTAGTTTTGGTTCTGTC	123	57
TGTTGTTGTTGT	TGT	AACCGAAATAATCCTCCAAGAAGC	TGCTTTACGCACAATGCTACATCT	122	57
ATAATAATAATAATA	ATA	CTGAATTTATGATGGCCCTGAATG	ATTGGTCTAAACTTCGCGCCTTAT	86	57
ATTATTATTATT	ATT	TGAGCGTTTATCCAAATGAGAGTG	TGAAAATACAACAGCGGTTTGAGA	156	55
ATTATTATTATT	ATT	ACATAAATCAAAACACAATTTGGGC	TCCATGTTCAATACAACAACGTCC	128	55
TTATTTATTTATTTAT	TTAT	GATAAGCGGTTAAAACAGTTTACCAGT	TGGAATTGTAGATGTATTTGGGTCTT	155	55
TATATATATATATA	TA	GCGATCCAATTTGCCATTCTAA	GAGCTCAAAAATCAGGCCCTTTAT	140	55
TGCTTGCTTGCTTGCT	TGCT	AAAATTTGGAGCGTGAGAAATTCA	TCTCCTTCAATTCTTCATCTTGGG	101	58
CTCTCTCTCTCTCTCT	CT	ATGCCGCAAAAGCAAAATAAAAA	CGAGAGAGAGAGAGAGAGAGAGGGA	158	58
TTTCTTTCTTTCTTTCTTTCTTTCTTTCTTTCTTTC	TTTC	TCCCTCTCTCTCTCTCTCTCTCTCG	TTTTGTCACATCCGTGAAATCTGT	124	58
AATAAATAAATAAATA	AATA	GCGAGAACACTAAAAACTTCGACAA	GAAATTATCAACTGTCATGTGAGCG	143	58
GTGTGTGTGTGTGTGTGT	GT	ATTGGTTTTGGCTGCGAGTATATG	GTTATTTTTGCCCATCCCTAGCTC	160	58
TCTCTCTCTCTCTC	TC	TGCACAGTGGTCGTTGTTTAGTCT	AATCTATCTTCCCATGCATTCCCT	159	58
TTATTTATTTATTTAT	TTAT	CTTCGACTGAGGTCTGGTGGTAGT	TGAAAGAGTTTGCTTTCAGTGACG	126	58
AATCAATCAATCAATC	AATC	GCCCCAGAAATTTGGTCTAGAAAT	CCAAAACTTGTTGTTGCAGAGCTA	125	58
TATTATTATTAT	TAT	TTCGGCTCGCTTAAATTGTACTGT	GGCTGTAATGCAAAGTGAAGCAAT	132	58
TGTGTGTGTGTG	TG	AATTTGTCAAGGACTGAGACCAGG	AGGATCAACATGACATTTCCCAGT	84	58
TACTACTACTAC	TAC	TTGATCCTTTTCCTCCCAATAAAA	TTCGTCCTCATATAGCACAAATGTT	145	53
TAATAATAATAA	TAA	CAGCTTGTAGCTGAACTTTGCTGT	ATGGGTTTTAACGAATTATGTGGG	119	55
CTTCTTCTTCTT	CTT	CCTGTTATTCTTGGTTGTGGAGGT	TGCTGAGCAAAGAATGAAAATGAG	153	55
ATTATTATTATT	ATT	CAGGCCAATCTTTTTGAGCATTTA	CGACCACGTGCTCACTACATATTC	127	55
AGAGAGAGAGAG	AG	CGTGTCGTCTAGTGGTGAAGTTAAGA	GAGAAACCAAATGTGAAGTTCAAAGTAA	160	55
TAGTAGTAGTAG	TAG	TTGATAGTTGCCCCAACTCCTAGA	AGTCGAATGTTGCCTACTAGCCTG	83	55
ATCATCATCATC	ATC	GTCAATCTGACTTCGATACGACCA	TACGGATAGAAATATTGCCGCTGT	144	57
CGTCGTCGTCGT	CGT	GGCGTGGTACCGAATCATAAAGTA	AATTAAGAGGTGCACTGCTATCCG	133	57
GACAGAGACAGAGACAGAGACAGA	GACAGA	AGGGAGAGAGTGATAAGGGAAGAGAG	TCTGTCTCTGTCTCTGGCTCTGG	159	57
TAATAATAATAA	TAA	GTCTTTTTGGTGCTTGGTATCACA	CATTTAGTCAAAACCTCGGGGAG	131	57
TGTTGTTGTTGT	TGT	TGTATCGATTGGAGGCCAGATTAT	ATTACTTCCAGAACGCACCCTGTA	153	55
TTATTATTATTATTATTA	TTA	AATCATTTTTAGCTTGGGAAAGGC	ATCAGGCTCAAGAGGAGCCTAAAC	97	55
GAAGAAGAAGAAGAA	GAA	GGGAAGATAGGAAAAGGAAGACGA	CCGTTTCAGGTTGACGTAGAGTTC	124	55
TGTGTGTGTGTG	TG	GCCAGAAGACAAGCATGTATTGAA	GAAGACATGGTTTCATAAAGCATCAA	160	55
TATTATTATTAT	TAT	CATGGTTGCCACAGAAACAATAAA	TTGTACGGTCCTGCCTAAATTCAC	94	55
TATTATTATTATTATTAT	TAT	TGTTAGGCCTGAGACGGACATAAT	AGATCCAGGAGCTTTTCCCAATAC	146	55
TCTTCTTCTTCT	TCT	AGATGCCTTGATGTAAGATGGGAA	ATTCAGGAAGTCGCCAGGAATAG	136	55
AATAATAATAAT	AAT	GCCCAAATTCATTGTTGAGTCATT	GCCATTTGTAACTTGCACGAATTT	159	55
TAATAATAATAATAATAA	TAA	CCCTAAATAGGAACATCACATGCAA	TCGTTGATGACTCCTGCATAAAAA	102	55
GCAGCAGCAGCA	GCA	AAGGAACTGCAAGTTTTCTTGACG	AACTCACTGCAAAAACATTTTCATCA	101	55
ACAACAACAACA	ACA	TAGAGATGGTTCTTTCAATGGCCT	AAAAGCGTGTTAAAATTGGGTCAA	149	56
TATGTATGTATGTATG	TATG	TTGACCCAATTTTAACACGCTTTT	TGAATTATTGCATTGTCATCGGTC	157	56
TACATACATACATACATACATACA	TACA	GTAAATCGCGCTCAAAGATTCAGT	TCAACACAAACATGCATCAAAAGA	113	56
GCTGCTGCTGCT	GCT	AAAAATTGGCGTGATTAAAAAGGG	GCACTAGTATCTCTTTCCGAACCG	88	56
AGAAGAAGAAGA	AGA	GCGCTTATAGAAAATATGTTGCCG	AGCTTTGCAAACTTTCTCATTTCAG	122	56
TCTCTCTCTCTC	TC	TTAATCGTGTAATCTGCCAACCCT	CCCATTATAGACGACGAGGAAGG	127	56
TAATAATAATAATAA	TAA	ATCAATGCATTAGTTGACAGAGATACA	TTTCTCTTTCTACCAAACGGAACA	149	55
TAAATAAATAAATAAATAAATAAA	TAAA	CAGTCCTTTTCGCAGCATGTAATA	GATAGACCTCAGTTTCGGCGTTTA	130	55
AATAATAATAAT	AAT	AGCCGCTAGGACTAAGTTGAATGA	CTATGTCGGGGTTGTTAGCCTGTA	146	55
TAATAATAATAA	TAA	TGTTCGATTTTGCAGCTAACTTACA	ATGGGCAACCTGATTCAACAGT	160	55
TCTTCTTCTTCT	TCT	AGATCGGTTTTCTAAGCTTGTTCG	TGTCCTACGTATATGAGCCACCCT	131	58
AATAATAATAAT	AAT	CTTGTACGCTTGTTGAAGTCAAGG	GTGGACAAGGATCAAAATGGTCTC	107	58
TATTATTATTAT	TAT	TAAAATTTATCTCGCATGGTTGCC	TTGTACGGTCCTGCCTAAATTCAC	109	58
TATTATTATTATTAT	TAT	TGTTAGGCCTGAGACGGACATAAT	CACGTCACACTAAACATAGCCCAG	96	58
ATTATTATTATT	ATT	TTTGTCATGTTCATGGCTTCAACT	TTTTTCCGCAAACATGTAAGACAA	119	58
ATTGATTGATTGATTG	ATTG	CCGCCTATGACATGACTGAAAGTT	ACAACCAGCGCTCTAAGAAAAAGTT	160	58
ATTATTATTATTATTATTATT	ATT	TCTTCCGTATCACCAAAAATAGCC	ATCAAAGCGACGTTTTTGTCATTT	131	58
ATAATAATAATAATAATA	ATA	TTAAATTGACCCACTAAGGGCAAA	AATTTAATTAGCGGCATCAACAGC	134	58
TCTCTCTCTCTCTC	TC	TTGTGTGCACCAAAACTTCGTACT	CGAGAGAGAGAAAGAAAGAGCGAG	90	58
ATTATTATTATT	ATT	GCTCAAAAATTGGTTGGTGATCTT	TATTTTGTTGGGGAGTCGAAGCTA	153	58
TATTATTATTAT	TAT	GGGGAAATTCAAGACATTCAGAGA	TGGAGATAAAGGATAGAAGGCTCAGA	133	55
ATAATAATAATAATA	ATA	ATAGGTTGTGGGAGTCTGAAGGTG	AGTGGTCAAGAAGGACTATGTCGG	138	55
AGAGAGAGAGAGAG	AG	GACAGCAGACAAAAGAACGAAAGA	GAATTTTCAGCTACAATGCTGTTTCA	133	55
TGTATGTATGTATGTA	TGTA	TGGATCCATCTTTTAACACGCTTT	GTTATCGGTCCTTGAGACGTATGC	136	55
TGTATGTATGTATGTATGTA	TGTA	CCAAGTTGCGCATTAGAAGGTAGT	GGTCCTTGAGACGTATGCAAAGTT	150	55
CGACGACGACGA	CGA	TATGGTATTGCAGTGACCAGCATT	CCATTAGCAATAACTATGGAACCCA	147	55
TAATAATAATAATAA	TAA	GGTTCCATAGTTATTGCTAATGGATGTT	CCTGAAACATGTTAGGAGGTTAGGTG	147	56
TATTATTATTATTAT	TAT	CAGAAGTTGAGACATACAGTGTCGG	TCATTCAGAGAATAATAACAGCGGC	160	56
TACTACTACTACTACTAC	TAC	TATAACTGCAAAGCCTCTTTCGCT	ATTTCCAGTGGTGATCCTTGAATG	130	56
ATTATTATTATTATT	ATT	TTTCTTCATTTGAATGTATTTTGAGGG	ACGCACCATTTTTGAGATATTTGC	160	56
CATCATCATCAT	CAT	TGATGGAAATGCTGACTTAGTTCG	TGACTTACATAGTACATGCGTTGCG	140	56
TATTATTATTATTAT	TAT	CTTTTTCTGCTGGATAATTAGGCAAT	ACAGCTTTAAATCGGGATATGCAA	125	56
ATTATTATTATT	ATT	GGGTGTGAACCTGTTGGAAATAAA	AGAGCTAGACCCAGGGTAGCAAAT	125	56
GAGAGAGAGAGAGAGAGAGA	GA	ACCAGAGGCACAAGCTAAAATGTC	TCCGTCTCTCTCTCTCTTTTGCTC	138	56
AGAGAGAGAGAGAGAGAG	AG	GAGCAAAAGAGAGAGAGAGACGGA	CTCTTGATTGACGCATTTCTCCTT	144	56
CTCCTCCTCCTC	CTC	TACGGCCTTTCTGTTAAACTTTGC	AAACCCAAGCATTGATGTTAGGAA	114	56
TTATTATTATTA	TTA	GGAGGGTAAGATGAGTAGCCAGGT	ACTAAGAGGAGGAGAGAGGTGGGA	159	56
TTATTATTATTATTA	TTA	TGAGTAGCCAGGAGCTAAACTTCG	GGAGGCTTGGGAGAGATATGTTTT	128	56
GACAGACAGACAGACA	GACA	CGGTAGACCAACTAACAAACTTACCG	CTGTCGGTTTATCTGTCTATCGGC	140	56
AAGAAGAAGAAG	AAG	AGCCAACTTGATGGATTTGAGTTC	GCATTTTACTCATTGAAGAGGTACTGG	130	56
AAATAAATAAATAAAT	AAAT	CGTTTGTGTTTTCTTTTTCTTCTACCA	GACAAAACAACGCCACAGATAAAA	142	56
CTACTACTACTACTACTA	CTA	TCTGTTCTTTTCAAGGAGCAACAT	CATTCGATAATGATAGAAGTGAGAACAA	138	53
TTATTATTATTA	TTA	GAGAGCAGCTTATTCCTCATTCCA	TGGCTGACTGTCGATGTTTCTTTA	132	55
TAATAATAATAATAA	TAA	CAGGGATGAAATTATGGTTCTTGC	TCGACAGAACCAAATGTGTGTGTA	159	55
TACTACTACTAC	TAC	TTCCAATAAGGTTGCATTCACTTTT	AATGCACCTGTGGTGGACATATTA	153	55
CTCTCTCTCTCTCT	CT	TTGGATAATCATTTAGAGCAGGCA	TCCAATGAAAAGTAAACATGAAATGC	124	55
ATAGATAGATAGATAGATAG	ATAG	CGGTTGAGTAGGAGTAGCCATTGT	TGCAGGAACCTAATTTGTGACTGT	149	55
TCTATCTATCTATCTA	TCTA	TTGTCAAGTCTCGGGATTTATCGT	GACATCTCCGGAGTTATGAAACCA	156	55
TTATTATTATTATTA	TTA	CCATTACTAGCAGCCTAACAGCGT	TACCTACCTGTTTCTACCGCAACC	118	55
TATTATTATTAT	TAT	GGTTGCGGTAGAAACAGGTAGGTA	GCCTGGTCGAGAAGTTACAGAAAG	154	55
CTGCTGCTGCTG	CTG	GCAGTTGTGCCAAAAGGTTATAGG	GGTTGTTCACCTCTGTATCGTGTG	127	55
CTACTACTACTACTACTA	CTA	TAAGAACTTTGCCATCTCCCAGTC	AAAGCACGCATACAAGAATCTGAA	123	55
TTTATTTATTTATTTATTTATTTATTTATTTA	TTTA	TACAACTGTAAATGGCGTTTGGCT	GGCATTTCAACAAAAGTACGCTTC	116	55
CATACATACATACATA	CATA	ATTATTGCATTGTCATCGGTCCTT	GTGAGCGCTTTTTAACATGCTTTT	154	55
GCAGCAGCAGCA	GCA	GTCATGTCAGCAGAGGGAAGGTAG	AATCCCGAGCACGTCCTTATAAAT	149	55
TGTATGTATGTATGTA	TGTA	TTTGCTTTTCAAGCGATGTTATGA	TTGAGACGAATGCAAAGTTTCAAG	149	55
AAATAAATAAATAAAT	AAAT	TTTCCTATGATTGGGTGTGAACCT	AAATTTGTGAAATGTCTGCTTGGG	139	55
ATAATAATAATA	ATA	GAAAATGTCCGATAATATGTCTGCG	CACCAGCAAATATCTGAGACAGGA	140	55
TAATAATAATAATAA	TAA	CGCAGTTTCAACGTTACAAAATCA	GGGTAACTGTTGGTTCATCCGTAA	125	55
GGTGGTGGTGGT	GGT	GCAAAAACTCCGGATACTCATTTG	ATTTTGGTTACCTCATTTCCACGA	120	55
ATTATTATTATT	ATT	CGCTCTTTAGAAGGAAGACTGTGC	AAAGACAACCTAACTCAGAGACAGCA	83	55
TGCTTGCTTGCTTGCT	TGCT	CAAACGTTATGTCAAAATTCGGGT	TTACAGTTGGTGGTTGCTTTCCTT	131	58
ATTATTATTATT	ATT	ACCATTACAGGCTCTATTTTGGCA	GCAATGCAATTACAGCAACACAGT	131	58
TCTTTCTTTCTTTCTT	TCTT	ATTAAGTCGTTCCTGCTTCTGCTC	AGAGTTAAAGATCAGATGTGCGGG	86	56
TATATATATATATA	TA	TGTTAGCGAAGCTTTTCTCCAGTT	AGTGCAGTCGATGGATAACAGAAA	110	55
ATTATTATTATTATTATT	ATT	ATCCAGTGACTACTCCTCACACGG	TGGCACTGTTAAACATGTTCTCGT	153	56
TACATACATACATACA	TACA	TGCTTAGAAACCGTTGTAAATCGC	GGTGAAAGCATGATCCAAAAGAAT	155	56
ATTATTATTATTATTATT	ATT	TTGAGTGGAAGATCAGTTTGGTCA	TTATCGTCTTTGTGAGGACGTGTG	159	56
AACTAACTAACTAACTAACT	AACT	AGGAGTTTCATCTTCTTCCCATCA	TCCAGGAAATCGTCAAGGTTTTTA	112	56
CTAACTAACTAACTAACTAACTAA	CTAA	AAACGAAGTTTCATCTTCTTCCCA	GTAGGTTCGACAAGGAAGGGTTCT	134	56
GATGATGATGAT	GAT	TGGAGGACAACTACTCAATCTCCTG	CCATCATCATCATCATTGTCATCA	122	56
ATGATGATGATGATG	ATG	TCTCCTGAAGATTACGATGATGATGA	GGTTAATGACCACAAAATGGCCTA	141	55
ATAATAATAATA	ATA	ATGTAGAAGCCCAGTCCTGTTCTG	TCATGAGGTTAAGTGGTTGAGAAACA	121	55
TCTCTCTCTCTC	TC	TGTATTGGCTTCATCCACTATCCC	ATTTCTACAGCGGTCGACTTTTCA	135	55
AAATAAATAAATAAATAAATAAATAAATAAAT	AAAT	TTGTCTCTGTGATAGTCCCACCAG	TCTATAACTCTCCGTGGGCAGAAC	134	57
TGATTGATTGATTGAT	TGAT	TGAGTTGCTGCCTATTCCAATACA	TTGATGAAATTTGGGGTGTGATTT	124	55
CACACACACACA	CA	CTTTTTGTTGTTTCCTAATGCGCT	ATTCGGCGGAAAATTTTACATACC	117	57
TTTATTTATTTATTTA	TTTA	CTTCGCTGTTGGAAAACAGACTTT	ATTTCCTGTAATTGGGTTCCACCT	145	55
TTCTTCTTCTTCTTC	TTC	TCCACGTTTTCGTTGTACTTCCTT	ACATCAAGACGGCTTGGAGTTAAG	127	55
TATGTATGTATGTATG	TATG	ATTAATTCAAGCAGGATGTGGCTC	GTTGTAAATCGCGCTCAAAGATTC	122	55
GTGGTGGTGGTG	GTG	GCACCGACAAGGTCTGAGTAAAAA	CCCAAGTTCTCTGAATAGCGTTGT	129	55
TAGTAGTAGTAG	TAG	AAACTTTCCTCTATCACGCCCTTC	CCAGTGACATTTTAGTCATTTGCG	105	55
ACTACTACTACTACTACT	ACT	TTGGTTTAAGAGCCAATGGAAGAA	GTGAGGCTCTCTTTTGAAACCTTG	155	55
AGTAGTAGTAGTAGT	AGT	GGAAGTTGCATATGTGAAGTCCAA	AGGATGCATTCTGTGTCATCTGTT	107	56
ATTATTATTATTATT	ATT	CAGTAAATCCGGCATTTCTCATTC	GGAGGTGAGATATCCCTGAAAGGT	140	55
AGAAGAAGAAGA	AGA	AGGTCCAATTGTTGAATTTTTCCA	CAACTTCGAACGCTGTTTTCTCTT	81	55
CTACTACTACTACTACTA	CTA	TCATTACTTCCAACCTCCATGCTT	TCTTTCAGAGCATCTATTCCAGCA	152	55
GAGAGAGAGAGAGAGAGA	GA	ATGAAAGCCCCAATTGTAAATCCT	CCCGAAAGTTTCTTGCTAGAGAGG	144	55
AGAGAGAGAGAGAG	AG	AGCGAGAAAGAGGGCTAGAAAGAT	CTCTCTAAATCCCCCTCTCAATCA	105	55
AGAGAGAGAGAG	AG	GAAAGAGTGATTGAGAGGGGGATT	CAGTTCTTGTAGCCTCACAGCAGA	124	57
CTACTACTACTACTA	CTA	TCGATAAGCCAAATTCCTGTGATT	ATCGAAAATTTCAACCATCGTGTT	136	57
ATAATAATAATA	ATA	ATGTTATCGAAAAAGCATGCACCT	ATACCTAGAACGGGCTTATGAGGG	134	57
GTGGTGGTGGTG	GTG	CAAGGAAGGCAATAGAAAAGAGCA	CAGGACTTCCAACAACAACAACAC	152	57
GTTGTTGTTGTT	GTT	GGAATCTTTGGAGGAACACACG	CAGCCAGCAAATTACAATCATCAC	129	57
ATAATAATAATAATA	ATA	GCATAAATTCCATCATCCATCAAA	CATGTATTTGGGCTGTTGAATATGT	141	57
TAATAATAATAA	TAA	AGAAATATGCAAAGCCATGGAAAA	TTAGATCGTTCCCCAAAAGAAACA	104	57
TAGTAGTAGTAGTAG	TAG	ATTATTTGCGAAACACACAGTGAA	TTGCTGACATGCCATATGTACTTT	115	57
TAAATAAATAAATAAA	TAAA	AAAGCATGTGATGCGATGTGTTAT	CTTATGTTCGACAATGGGGTTGTT	158	60
TCTTCTTCTTCT	TCT	CCAATCCCTACTTGGAAATCTTTTG	ATCGACATATCGAAACCAGCATTT	160	57
TTATTTATTTATTTAT	TTAT	CACCATCCCTTCTGACAATAATCC	TATTGCTTTCGCTGTGATAGTCCC	122	57
ATAATAATAATA	ATA	GATCAGAAAAACATTGTGTGAAACG	GCTCTTCCACTCACACTCACAGAT	155	57
ATTATTATTATTATT	ATT	TGAGGTTTGTAGGCATTTTCGTTT	AACTACTTGCTCCCACGGGATTAC	154	60
TATTATTATTAT	TAT	AGAGCTTGGCTCCTCAGTTGTCT	ACAAGGCAATGTCGAAGGAAGTAG	104	57
TATTATTATTAT	TAT	ACTTCCGCTGATAGTTTTGAGGGT	AGTTATTGCATTGTGTCCCGAACT	106	58
TATCTATCTATCTATCTATCTATCTATCTATCTATCTATC	TATC	TGTTAATGGGTTGACTGTTGGACA	CATGAAACTGATCCTCATCAATCG	125	57
TTATTATTATTATTA	TTA	GAAGCTAGACTTCGCCATCAGTCT	ATAGGTGCTTCCTTGGATGAAAAA	135	57
TATTATTATTATTAT	TAT	TTACCGAATCCTGCATTTGTTAGG	TTACGAAGGGTGGTCCCATAAGTA	126	57
TAATAATAATAATAA	TAA	CAGTTCGTAAGCTTCGTTCACCTT	TGCAGCGGTGATTAAGTGTAAGAG	137	57
TAATAATAATAATAA	TAA	AACCAACTCGCACTTTTCTGAGAG	GCTGGCTGTACCGTCTACGTAGTTA	134	57
ATTATTATTATT	ATT	TTGTATTCGCAGAACAAGTTCATCA	CAACTGAGCGAAGCATTATGTGA	148	57
TGTGTGTGTGTGTG	TG	GCAACAGCGCAGATTTAAGACAA	TGTCTCCGTATTTGACATTCTCCA	154	57
CATCATCATCATCAT	CAT	AGACCCTGAAGAAAGCAAAGGAAT	CAAGGTTTAACTTTTGAGGTGGCA	157	58
ATAATAATAATAATA	ATA	TAAACCTTGTGTGAGGTATTGGCA	AACTGTGTGTCGAAACAATTGTCAG	82	57
ATTATTATTATTATTATT	ATT	CAGACTGCCTACCAGTCCTTTTTG	TTGGTATCTTCCAATGTGGGATCT	153	57
ATAATAATAATA	ATA	AGATACCAACGCCGGTATAAACAA	AGCCCTTTGCTTGATTTCTTATCA	137	57
GTAGTAGTAGTA	GTA	TCCAATGGATCACCAAAACTACTAAA	ACAATAACTCGGAAGTCAAAACGG	142	57
ATTATTATTATT	ATT	TTTGTAACAGGAAATAGCGCTTCG	ACATCGTTCAGAATATACGGCAGC	131	60
AGGAGGAGGAGG	AGG	CATTCGTCATCACCGTCTTCACTA	CGGATCCATAGGCTAAGAGAGGAT	127	57
TACATACATACATACA	TACA	TGAATTATTGCATTGTCATCGGTC	GTGAACTGCGACAGGGACTTTTAT	147	55
ACACACACACAC	AC	TCCCAGAGCTTCTCTCTAACATACA	CGCTACTCTTACACCTAACCACCA	140	55
TACATACATACATACATACATACATACA	TACA	AAAAGTTGTAAATCGCGCTCAAAG	TTGCCCTTATCCATCTTCTTTTCA	115	55
TGTATGTATGTATGTATGTA	TGTA	AAATACCCGACCTGTACTGACAGC	TGTTTAGAAACCGCTGTAAATCGC	151	55
TGTATGTATGTATGTATGTA	TGTA	GCTTTTAATTCAAGCAGGATGTGG	GTTGTAAATCGCGCTTCAAAGATT	125	55
TATCTATCTATCTATC	TATC	TTGTCAGTTCTTCTCGTCAAATGC	TGCCTTTAGGCTACCTTGAAATTG	116	55
AATAATAATAAT	AAT	GCCTTATCCTTAAAACGAAATAAAAACG	CAGGGCAATCTTTTTGAGCATTTA	137	55
ATTATTATTATTATT	ATT	GCAAATTCGCATCTTCTCTGTTTA	CTACGAATAGCCATTCTGGAAGGA	132	55
ATTATTATTATT	ATT	CAGGGCAATCTTTTTGAGCATTTA	AACGAAATAAAAGCGGGTATTCTGA	126	58
TAATAATAATAA	TAA	ATTGCCCTTGTATGTCACGATTTT	ACCAGGGTGTATGATCTGTGTGTG	92	58
GAAAGAAAGAAAGAAA	GAAA	ATCAGAGGCACAGCAGACAAA	ATTAAGACATTCCTGCTTCTGCTC	82	58
CCTCCTCCTCCT	CCT	CATTGGAAAATGTTGTAGAATTGCC	CTGCCGTGCTTAATTTTGAAGTCT	150	58
TTATTATTATTA	TTA	CAGAACATACCTGGAGCAAACAGA	TTCCTCTGACAGTTCCGAAACAC	158	58
ATTATTATTATT	ATT	CGACATTTGAGGACTCTGATGTTTT	AGTAGTCGCTGGGTAATGGAACAG	159	58
GACGACGACGAC	GAC	CTCCTGCTGGTAGCTGGACCT	GAAAAGGAGGATGATGAGGAGGAG	129	58
TCCTCCTCCTCC	TCC	CTCCTGCTGGTAGCTGGACCT	CGACCAGGAAAAGGAGGATGAT	136	58
TAATAATAATAATAA	TAA	AAGCTATTTCCTGGCAGAGCTTTC	AGGTAAACTTCGCCACATTGAGTC	105	58
ATAATAATAATA	ATA	TGAAGACAGAGATGCTCTGGAAGA	TGATTCGTTGCTTCCATTTGTAGA	86	58
AATCTAATCTAATCTAATCT	AATCT	CCAGAGCCTATCCCAAACAAATAA	TAGGTGTGCAGAAGTTGCGTCTTA	142	58
TACATACATACATACA	TACA	GTTGTAAATCGCGCTCAAAGATTC	GTTATTCTGCGACGAGAAACCAAT	137	58
GCTGCTGCTGCT	GCT	AAAGATAAAAAGGGTGGTGACGGT	CTACTCTCGCATCACCCCATAATC	96	58
AATAATAATAAT	AAT	ATCTCATTCTTTGCGGAAAATCAA	CTGTTTTGAACTTTATGCGACGTG	96	58
TGTATGTATGTATGTATGTA	TGTA	CTCGAAGACAATTGACTCCACAGA	TTGTAAATCGCGTTCAAAGATTCC	131	58
AATAATAATAATAATAAT	AAT	CAAAGGTATGTCACAGCCTCTATTATT	TTTTCTGGGTACCATCTGTTTATTG	144	52
TGATGATGATGA	TGA	GGGGCCTAGGAAAGTAAAACTCCT	GGCAATTATATTTCAAAGCATTTCTGA	155	58
TAAATAAATAAATAAATAAA	TAAA	GTATAAGCAAAAATGGAGTTTCCG	TCATGCTTAACTCAGCTTACTAACAACT	101	53
TAATAATAATAATAATAA	TAA	AGTTGTTAGTAAGCTGAGTTAAGCATGA	TCATTTTGACATGCCATAAACATT	105	58
AATAATAATAAT	AAT	TCACCCACCAGTAATTGGTAATCA	GGGCAATCCTTTGAGCAATTATC	148	58
ATAATAATAATA	ATA	TTCATCTGGAATACACAAACGTCC	AGACGAAGTCAAATAGAAAGCCCC	125	58
CTTCTTCTTCTT	CTT	GAGTCTTAGTTGCCGCCTGGATA	ATGTACGAAAGTCGAATTGCATGG	149	60
GTATGTATGTATGTAT	GTAT	TTAACACGCTCCTATTAGCTTGGG	ATCGGTCCTTGAGACGTATGAAAA	117	58
TTTCTTTCTTTCTTTC	TTTC	TGCGAAGTTCAGTAGTGAAAACAAA	TTTTCTACATGGCAGCCGTTATTT	111	55
TATTATTATTAT	TAT	GGCAATCTCCCTTCCTGTTTCTAT	AAATGCAATCATCCACTTATCCGT	158	55
TTATTATTATTA	TTA	GTTGCCTGGTTAAGTTGAGTAGCC	TCTAGAACTGGCGTTTTGCCTATC	142	55
ATAATAATAATAATA	ATA	CCAAAGCACATGCTATGAAAACAG	TCCAATCCTCACTGTTTTTGTCCT	102	55
TTATTATTATTATTATTA	TTA	CTGCCTTTTGGCAACTTAGTCTGT	GCCCATCTGCTTCCAGAATTT	142	55
CATCATCATCAT	CAT	TTTCTCAAAATTCTGGAAGCAGATG	AGTTTATGGGTGTTTGAGTCTGCC	139	55
TACATACATACATACA	TACA	AAACCGTTGTAAATTGCGCTCTAA	TTTCCTTGCTGTTTTATTGTGTGTG	104	55
GCAGCAGCAGCAGCA	GCA	CGCATTTTTCGTACTGCTCCTACT	TTACTGATTTTCCCAAGTACGGGA	132	55
ATTATTATTATT	ATT	AGCAAAGAGAAGGTCAACTGCATC	CAATTCCCAGAAGTTTACTGGATCA	118	55
CTATCTATCTATCTATCTATCTAT	CTAT	TTTTTGACTACTGCACGAACCTGA	CAGCTTGTGCTCAACAGTCTCTTC	137	55
GAAGAAGAAGAAGAA	GAA	AAGGGGTTGACTGTGAAAGCTGTA	GGCTCCTATTGTGATTTGCTGAAT	117	55
TCATCATCATCA	TCA	TCTGGAATTTTGCAGCACTAATGA	CGAGGCTCAAAAACATTTGGTAAC	112	58
TCTTCTTCTTCT	TCT	ATGCTACCAACCCAAGGTCTATGA	AGATGTCTGAATAGACACGAGCCC	87	58
TAATAATAATAATAATAA	TAA	GGGACCCTCAAGTATGCACTAGAA	AAAATGAATGAATTAGGGTGGCCT	154	58
TAATAATAATAATAATAATAATAATAA	TAA	GTATTTCTTTGAAAACGAGGACGG	TATCGGCAATTAACATCACCAGAA	157	58
ATAAATAAATAAATAAATAA	ATAA	GTAGCCTTTGTTAGTCCTACGCCA	AATGGGTAACTGTTGGGCAATAAA	130	58
AATAATAATAAT	AAT	AGAATGATGGATTTCAAAAGCGAG	GTTTCGTCTGCTGGGAAATAAATG	97	58
TGCTGCTGCTGC	TGC	TTAAATTCTGTTTGCGGTAATGCC	CTAATGCGCCTGAACTAAAAGTGC	140	58
TATCTATCTATCTATC	TATC	TTTCCTGTAATTGGATGCCTTTGT	CCGTGTTCCACAATTTAAGGGATA	115	58
ATATCATATCATATCATATCATATC	ATATC	CATTTCGCAATAGGCAATAGGTGT	CCTTCGAGGTGGCAGTATTTGTAG	130	55
GAATGAATGAATGAAT	GAAT	GGAAGCGAGATGGAGAGTATGAGA	CCTCTCCATTACTACGTTGCACCT	107	55
GGTGGTGGTGGT	GGT	TTGAGCAGTCGGGACTTAAAGAAC	AAGGAAATGGCTTCTCTTTATGGG	144	55
AATAATAATAAT	AAT	CAAAAGTTCGACTTGTTGACATGG	CCTCCTTAGAGACGATGTTCACCT	147	55
AGTAGTAGTAGTAGT	AGT	ATCAGAGTACCGAGGCTGCTATTG	CCTAGCCTGGAGTATTGCTCACAT	98	55
TATTATTATTATTAT	TAT	GCAGCAACCTCACTGTCATATGTT	TGAAATGTCGTCATACAGTACACCTG	156	55
TACATACATACATACA	TACA	ATTATTGCATTGTCATCGGTCCTT	ACCCTATACTTGCCCGATGTTTTT	158	58
ACACACACACAC	AC	AATAGCAATTATTCCACCGGCTTT	AAAAGGTCGCTGTATAGTTCGTGC	140	58
AATAATAATAAT	AAT	CAGCGGTTTGAGAATTGACGTTAT	TCTTTTTGAGCGTTTATCAAAATGAGA	159	58
TTGTTGTTGTTG	TTG	AGCCTTCTGGTTGCAAGAGTTAAG	CAATGCAGCTCCATAAAAGTCATC	159	58
ACTACTACTACT	ACT	GGAGTTCCCATGAGGAGATGTATG	TCTTTGAACAGTCCCAAAAAGGAC	143	58
ATAATAATAATA	ATA	GGGGAGGCAAGCTAATTTTATGTA	AAGAGGTTAAGTGGTTGAGAAACAAA	159	53
TGTATGTATGTATGTA	TGTA	TCGCACTGTGATCAAAATCAAATC	GTAAATCGCGCTAAAACATGTCG	114	55
TGTATGTATGTATGTATGTA	TGTA	GCTCAGTCGCGCATTAGAAAGTAG	TGAGACGTGTGCAAAGTTTCAAGT	148	55
TATTATTATTAT	TAT	TGCAACAAAGTCCTATTTTCACCC	ATAATGCCGATGAGAAGGAAATCA	132	55
CTTTCTTTCTTTCTTT	CTTT	TCATTCATGTTTCTGCTCTAATCTGC	ATGCGAACAAATACGCACAACTAA	123	55
ATTATTATTATTATT	ATT	TGCTACTCTTTCAGACGTCAGGTG	GTTAGTGATTAGGGCTTGTGGACG	119	55
AGAAGAAGAAGAAGA	AGA	ACATTTTTACAGCAGCTGGATAGC	ATCTATATGGACAGCATATGCCAAT	91	55
TATATATATATA	TA	GCAATATTGGCATATGCTGTCCAT	TACACCATTTGATGGTAGAAGGGG	105	55
TATTATTATTAT	TAT	CCTGTAAATGGGAAACTGTTGGAC	TCCGACCGCAACTTAGATAAAGAA	104	55
TTATTATTATTATTATTA	TTA	CATCAGTTGTGGATCAATTGCTTT	GCAAAGCAGTTGTATAGTCCAGGC	141	55
AATAAATAAATAAATA	AATA	TGGTGCCAATTTTCTTTTTATATGTG	CGGTTAGGGTTCAGTTTCCCTAAT	137	55
AATAAATAAATAAATA	AATA	AAATGGTTGTATTGTTAGTGGTAGATCG	AGAGGAATCAGCTCCAGTCGAA	95	55
ATTATTATTATT	ATT	CTAAGGGGTAACTGGTCACAGTCG	TTCGAAATGTCTCAGTATTCAAGCC	128	55
AATAATAATAAT	AAT	GAGGATTCCTAGATCAAAATGCCC	TTCCTATAGTTGTTGACTGAAGGCG	84	55
TATTATTATTAT	TAT	GTATGGTATAAATGTGCGCGGTCT	ACTTGACACAGCCCGTCAATACTT	125	56
TTATTATTATTA	TTA	TCTGATTTTCTGAGCTAACCAGGG	AAATAAAGAAAACATCCGTCCCGT	83	56
TTGTTGTTGTTG	TTG	TGTCAAAACCCCCTATTTTAACCC	TTATGGCAGCAGCGTCATTTAGTA	126	56
AGAAGAAGAAGA	AGA	ATTACTGTTATGGCCATTTGCACC	TGTTATTGGATTGATTTGAGCGAA	137	56
GTTGTTGTTGTT	GTT	GCACCACCACACAGTGTCATAAAT	ACGTTAACCCTACGTAAAGGCCAC	126	56
ATTATTATTATTATT	ATT	CACAGCCTATGATCAAGTAACACCC	TGTCGCCGCCTTAGTATTCTATCT	157	56
AATAATAATAAT	AAT	GCTGTAGGGCGATAAAGCTACAAA	GATTGCTCTTGGACACGTTCTTCT	110	56
GTAGGTAGGTAGGTAG	GTAG	ATGCGCAGTATCGAGTCTTCAAC	ATGCAAATCAGGGTCGGTTTATT	157	56
TAATAATAATAATAA	TAA	ATGGTGACCAAGGAATAAGCTCAA	CAAGGTCAATTTGTGAAGTGAGCA	152	56
ATTATTATTATT	ATT	TCATTTCTAATGCACGGAATCAAA	GCAAGTAGGTTATTTGCACCAATTAGA	124	56
CTTCTTCTTCTTCTTCTTCTT	CTT	ATACGACTTCTTCTCCTAGCAGCG	TGGAAGAGAAAGTCGTGACTTGAA	144	56
TCTTCTTCTTCT	TCT	TCTTCAAGTGACAACTGCTTCCTG	AAGTCGTGGCTAGAAAAAGAAGCC	131	56
ATATATATATAT	AT	TTTGTTACTTGAATAGAGCTTGGAACA	ATGGCTACTCTGCCACTTAACCTC	125	56
TTATTATTATTA	TTA	CTAAACTTCGCCCCATGTTTTAGA	CATACCGGAGAAAATAGCATGGAG	108	57
AGTAGTAGTAGT	AGT	GCAAATTAGAAATCATGGTGGAGC	CTTTCTTGAAAAGCCCTCATAGCA	138	57
TAATAATAATAA	TAA	ATGCTAGCGAAAACAAGCAAATCT	CGTGATGGATGAAATGAATGAAAA	136	56
ATAATAATAATAATAATA	ATA	AAAATACGTAAATAAAATGGCTGGC	ATTGGATATTTTATCTGTTGGGCA	135	53
ATATATATATAT	AT	TTGCCCAACAGATAAAATATCCAA	TTTTGCTCTCTTCCTGAGCTACATC	120	56
TACTACTACTACTACTAC	TAC	CCGCCTTTTGCAATGTATGTAACT	TTGAGCGCTGAAAAGGTGTATTTT	130	56
TTATTATTATTA	TTA	CAAAAAGAAGGAGGTGAATCCTCA	TGAGCCTTTTAGCCCTTTAAACAA	149	56
GAAGAAGAAGAA	GAA	TGGCACAGTGTTAACCTTCAGTTC	GGAGACACTTCTTGGTATTGTTTGG	153	56
GAAGAAGAAGAA	GAA	CCAAACAATACCAAGAAGTGTCTCCT	GCTAGGTGAGTGAGGGACAACAAG	90	56
TATATATATATATATATA	TA	CAAGTTATTCAATCGCAATATCGG	TTCATCTTAATTGTAATATGCAGTGTGC	157	56
ATTATTATTATTATTATTATT	ATT	AGTTGCAGATTGCTGTTCCTTAGC	GACCCTCGACAACCTACACAAACT	129	56
TAATAATAATAATAA	TAA	GGTTTTTCCCGAAATAAAGTGGAG	TAGTTTTAGCAGCGTCGACTACCG	123	56
AGTAAGTAAGTAAGTA	AGTA	ATGTGAAATCGCATAGCATTCGT	GCCTAGGCATTATACACTTTCTGGA	154	56
TACATACATACATACA	TACA	ATTATTGCATTGTCATCGGTCCTT	AACCACCTGTGGTCGAATATTTTT	157	55
TGATGATGATGA	TGA	ACGTTGGATTCCGATACATACCTG	TATGTAGACCGACTGCAATGAACG	90	55
TAATAATAATAATAATAA	TAA	GTTTTTGGGTCTTCTTTTGGCTTC	TCAAATCAGACTCAGCTTCCAACC	217	55
AATAATAATAAT	AAT	TTGTTTTTGAATCTTTTTACGGCAA	AAATTGACCCACTATTGATGTGCC	97	55
AATAATAATAAT	AAT	AACAGCGGTTTGAGAGTTGATGTT	CAGGGCAATCTTTTTGAGCATTTA	156	55
AAGAAGAAGAAG	AAG	TAAAGGGTAATCAAAGGGCCTACG	TCCTTCACGGCCTCAATAAAATAA	92	55
ATAATAATAATA	ATA	TGATACAACTAGCAGCGTCAGAGG	GGGTTCCCACGGTAGAAATTAGTC	146	55
AATAATAATAAT	AAT	GAGAGGTGATGCTATTTATCAGCCTT	GGGCAATCTTTTTGAGCATTTATC	160	55
AGTAGTAGTAGT	AGT	TAGACGTCATCTGGATGTCTGGAA	GATGCACTTTTCACCGCTTTACTT	150	55
AAGAAGAAGAAG	AAG	TGAGAAGTAAAGCGGTGAAAAGTG	GGTTTCTATGATTGAGAGAATGAATGA	157	55
TATTATTATTAT	TAT	ATTTATCTCGCAAGTATTGGCGGT	AATATTCAAAATACCTTCGCTGGGA	135	55
TATTATTATTAT	TAT	ATGAATTTCTTGGAGTTCCGTGTC	CGGAATCTCAAGTAACACAGAGCA	147	55
TATTATTATTATTAT	TAT	TTTATCATTCTGCGAATGTTTCCA	GGTTGCACCTTTTTGTTTTCAAAT	137	55
TAGTAGTAGTAGTAGTAGTAG	TAG	TACCCAGTGACTACTCCTCACGGT	ATCGGTCACGATTACCCATCCTAT	131	58
ATTATTATTATTATT	ATT	CTTAACATTCGGGTAACTATCTGTACCA	CGCTTGCGACATTGCTAAGTTAT	149	58
AATAATAATAAT	AAT	TCAGCCTTATCCTTAAAACCAAATAAAA	CATGAGACTCCATCTTTTTGAGCA	147	58
TTATTATTATTA	TTA	AGGATTACATCGGATGACGTTTTT	TGTCATGGTATTTAGGCTCTGCAC	158	58
ATAATAATAATAATAATA	ATA	GAAATCGGATCAGTTGCTCTGTG	AGTGATCGTTTAGCAGCCATCAG	159	58
ATAATAATAATA	ATA	TGTTCTGCATCGAAAGAAAACAAA	GGTGTTTAGTAACCAATCATCAACAGTC	107	58
GAGAGAGAGAGAGA	GA	TCAATGGATTCTTGCATTTGAGAG	AGGGAATGTGAACAGGAAGATGAG	95	58
TATATATATATA	TA	ATCTCTAGCAAACCATTGAGCTGC	GGTAATCCTCCACTTTGGGAGGTA	148	58
ATGATGATGATGATG	ATG	GAGTCGATTAAATCTGTCGGCTGT	ACATCAAAGTTAAGGCCAGAACCA	118	58
AGCAGCAGCAGC	AGC	AATAGTTTGCGTCATGGAACTGGT	ACATACACCCTAACACGCATCAGA	140	58
GTAGTAGTAGTAGTA	GTA	TCTGATGCGTGTTAGGGTGTATGT	CTAGGCTAGACCGAGTAGCAGCAG	108	58
CTACTACTACTA	CTA	CTAGGGTAGACCGAGTAGCAGCAG	TCTGATGCGTGTTAGGGTGTATGT	90	58
TGCTGCTGCTGC	TGC	ACATACACCCTAACACGCATCAGA	AGTTGCGTCATGGAACTGGTAACT	140	58
TCTTCTTCTTCT	TCT	TCAGTAGCGTCGTATTGCAACATA	TGACCACAGGGATAGTCAAGAGAG	147	53
CCACTCCACTCCACTCCACT	CCACT	CGTTTGTAGTGGTCTTCTTCGTCA	CAAGACCTTATGTCCTTATGTCTCCA	124	53
AATAATAATAATAAT	AAT	TGGAGACATAAGGACATAAGGTCTTG	AAAGTCCCAACTTAGGAAACACCC	122	58
ATAATAATAATA	ATA	GAGTAGTCACCGGGTAATGGAGC	CGACTTTGAAGCTGGTTTACGTTC	123	55
TGTATGTATGTATGTA	TGTA	TTAACACGCTTTTATCAGCTTGGG	TGAATTATTGCATTGTCATCGGTC	138	58
AAATAAATAAATAAATAAATAAAT	AAAT	TTTGCTTCAGTACTTACCAACAGTACC	ATGTTAATTGCTCTGTAAATGGCG	144	55
TATTATTATTAT	TAT	CCAAAATACGCGACTAGTAAACCG	CAACACCTGCTTGAGAGTTGATGT	132	58
TTCTTCTTCTTCTTCTTC	TTC	CTCTCCAAGTTCTAATCTCTTGCGA	CGGACAACAGAGAAAAGCAGTCTT	157	58
CCGTCCGTCCGTCCGTCCGT	CCGT	AAGACTGCTTTTCTCTGTTGTCCG	CGAAACGTCACGACTTTGGATAA	122	58
AGAGAGAGAGAG	AG	CAGCGAGAGAGACAGAGAGAGACA	GGGGATTTACAGGCCGAAAG	148	58
TATTATTATTAT	TAT	ATGACAAATGTTAAATGCATCCCA	CAAGCTCTATCTGTGAGCTTCTGC	81	58
TATTATTATTAT	TAT	GGGCAACCTTTTTGAGCATTTAT	CAATAGCGAAATAAACGAAATAAAAACA	133	55
ATAATAATAATA	ATA	GAAATCATTCCTTCTCGGTATAACACTT	AGGTTAAGTGGCAGAGTAGCCAGA	123	56
ATTATTATTATT	ATT	ATTAGCCTCGTGTTCTGTGTAGGC	TTTGGTTTCTTGCTGGGTTACATT	140	58
TCTCTCTCTCTC	TC	GCAAAACCACAATTCATTCAAGGT	GAAAATTCAGGTCGAATGTTGCTC	154	58
GAGAGAGAGAGA	GA	ACATTCGACCTGAATTTTCTGCAC	CTTCCTCCTGCAACTTGCTTATTG	123	57
AAATAAATAAATAAAT	AAAT	CAGAAGCTGCTAGGTGTTGGTACA	TATCTTTCCCGAGTGCTTCACTTC	80	58
GAAGAAGAAGAAGAAGAAGAAGAAGAA	GAA	TGTAAGAACTGGGGAGGACAAAAA	CGTCTCCCTCTCCTTCTTCTTCTT	148	55
TTATTATTATTATTA	TTA	GACAGGGGGCTTAGGATGTAGAAT	TGTGTGGTTGCGGTAGAATAGAGA	153	55
TAATAATAATAATAATAA	TAA	GTAGCTGCCACCCCTATCTCAGTA	TCTTCTTGTTTCTCATGCTGTAAACG	126	55
AGGAGGAGGAGGAGGAGG	AGG	AAAGTTTCGGGCTTGGAGATTAAG	GACTTAATGGAGGACGACAATGCT	149	55
GGAGGAGGAGGA	GGA	AAAGCTATTGGTTGCCTTCAGTTG	GGAGGCGTCTTAGTATGCCATAAA	93	55
AGGAGGAGGAGGAGGAGG	AGG	TGTTGCAAAAAGCAATATTCATGG	GTCTCCCAAAGACTTAATGGAGCA	133	55
AGGAGGAGGAGGAGGAGGAGGAGG	AGG	TACATAGGAGGAGGAAGGAGGAGG	AACCAATGGTCTCCCAGAGACTTA	137	55
AGGAGGAGGAGGAGGAGG	AGG	TGTTCAATAGCATTGTCATCCTTCA	ACTTATATTATGCACAGGGAGGCG	150	55
TGTATGTATGTATGTA	TGTA	AATTCTTAACACGCTTTCATTGGC	GGTCTTTGAGACGCATGAGAAGTT	123	55
TGTATGTATGTATGTATGTA	TGTA	GCGCTGAGGTGCTTTATTGTTATT	GTTTAGAAGCCGTTGTAAATTGCG	153	55
ATTATTATTATT	ATT	AGCCAAGCAGGGCAATTTTT	CAACAGCGTTTTGAGAGTTGATGT	153	56
ATAATAATAATAATA	ATA	ATAATAAACGGTGCCAATAAGCGA	TCATTGCACGCAATTACCATTACT	86	56
AAGAAGAAGAAGAAG	AAG	AATCTAAACTTGGCCACACGAAAC	AAATTGCTCGGATTTGATTTTGAA	153	56
TATTATTATTATTATTAT	TAT	TCAACCAAGACCACAAGTCTAGGA	TGAAATTTTGCTACACCTCTGCAAT	144	56
GATAGATAGATAGATA	GATA	CTGGCAACGCAACAATCAATAATA	GGCTATGCTTGCTACTGCGTACTT	111	56
ATCATCATCATC	ATC	TGGAGAATGCAGGGAACTTTAAGA	AAAGGACAGATATGCCACTTCACG	136	56
ATTATTATTATT	ATT	TTATAAAAAGAACGAGTGGCAGGC	TGAGCGAGTATCTGAACTGACCTG	142	58
AATAATAATAATAATAATAAT	AAT	TCGATGTGTATGTTCTTGCTGTGA	CGTCCTTAGAGACGATGTTCACCT	152	56
TGTATGTATGTATGTATGTA	TGTA	TAACACGCTTTTATTAGCTTGGGC	GCGTTCCTAACAGGGATAATGAAA	112	56
GTATGTATGTATGTAT	GTAT	ATTAATTCAAGCAGGATGTGGCTC	GTTGTAAATCGCGCTCAAAGATTC	121	56
ATTATTATTATT	ATT	CACGTCCAGATACTAGAGCCAGG	AAAGCTTTATTGGACGGAATCCT	91	56
AATAATAATAAT	AAT	TATTATTCCGAAGGATTCCGTCCA	CGATGGCTAAACTTCGCCTTTACT	157	56
ATTATTATTATTATTATT	ATT	CGGCTAGCAGTGACCTGGTATATT	CGATGGTAAATGAAATACACAGCAA	146	56
TTATTATTATTA	TTA	TATCTCTTGTCCGAGAACCTTTGG	GGTAAGAGCATCAGCTCCCATATT	110	56
TCTTCTTCTTCTTCTTCTTCT	TCT	TAGGTACCGTTCTCAGAGTGTCCC	ACTCTCGTTGCATTCAGAGACCA	133	58
TTTATTTATTTATTTATTTATTTA	TTTA	ATGAGTCGAATTGCTCTTCTTTGG	ATTTGGATCCTGCCTGTAAGCAT	121	56
TTGTTGTTGTTG	TTG	GATGAATGGGGAAGGAAATTAAGG	GCGAATCGGGTTTAGTCTTTTCTT	146	56
TTATTATTATTATTA	TTA	TCTGACTTTGTACCATTGCCAAAA	CTAAGCTCTAACCACCCCCAAGTT	104	56
CCACCACCACCA	CCA	GCAGAAATTTGTTTCCGGTTTTT	CTTAGGCTCTGTTACTGTTTCCCG	144	56
ATAGATAGATAGATAG	ATAG	GCACTAAGCGATCACGTTTAGGA	TGACTACTGCACGAACCTGATCTT	158	55
AAGAAGAAGAAGAAG	AAG	TTCAGTTAGGTCAATCTCTTGGGG	TAGCAAAGGGAAAGAACAGTCAGG	144	55
AATAATAATAAT	AAT	CCCAGTGACGACTAGTGCAGAGTA	CGAGGAAGGTAATGGAAAATGTTG	117	55
TGTTTGTTTGTTTGTT	TGTT	GATTGTTTTCGAGCACTGATGTTG	GCAGCTAAAGTCATACACCAAGCA	103	55
TAATAATAATAATAA	TAA	GCGGTTTCTAAATCCTTGTGTCAG	GGAAGCAGTCAGTGTGAAAAACCT	158	55
AAATAAATAAATAAATAAAT	AAAT	TCCTATGATTGGGTTTGAACCTGT	GGCAGACAAAATGTACGCCTATTC	85	56
TATCTATCTATCTATC	TATC	TGTATTCTACTGACTTTTCCAATACCTG	TTGTCCTGTTAATGGATTGACTGTT	159	55
TTCCTCTTCCTCTTCCTCTTCCTC	TTCCTC	TCTTCCCTTTTCCTCTTCCTCTTC	TTTGGTGAACTCCTCCCTAATCAA	136	55
ATATATATATAT	AT	GATCTTAGCGTATGCTGAAAACGG	ATTGAGGCGCAACTACTATGAAGC	157	55
TAATAATAATAATAATAATAATAATAA	TAA	AAAATTTGTCTCTAGCGTTGGACC	ACACGTTTGCGTTTGATATACTGC	155	55
ATAATAATAATA	ATA	TACACTACGTGACGCGGTATCAGT	ACAGGACAGCACAAAAGGATTTTC	147	56
TACATACATACATACA	TACA	TAGAAAAGGTTGTAAATCGCGCTC	TCGGCTGTATGTATGTATGTAATGGAA	137	56
TACATACATACATACA	TACA	TAGAAAAGGTTGTAAATCGCGCTC	AATTCAATCAGGATCTGGCTCAGT	121	56
ACACACACACACAC	AC	ATTTCTTTAAGCGTGGCAAATGG	TGTGACTTGTAGGATGACATCGGT	160	56
TGCTGCTGCTGC	TGC	TTCCATCTCCTGTAACGGCTATTT	TGAAATTCGACCGCAACATAAGTA	104	56
ATAATAATAATA	ATA	TCAGACGGCTTTATACTCTGGGTT	GCTAGACTTTGTCCCACGACACTT	126	58
TATATATATATA	TA	GCAAAACCTTACAGAGTTTGGCAC	GTCTGTTCAGGCGGTCTTTTACAT	156	56
TTATTATTATTATTATTA	TTA	TCCATTATCGGTGACATTGTTTTG	ACAATCATGGAAGTCCCAGAACTC	156	56
AATAATAATAATAAT	AAT	TGGAGCATATCAGGAAGTAGCGAT	CAAAGATCGTTAGGGCACAATAGG	142	58
TGTATGTATGTATGTA	TGTA	ATTAATTCATGCAGGATGTGGCTT	GTAAATCACGCTCAAAGATTCCGT	118	56
CGGCGGCGGCGG	CGG	TAATTAGTGGGTGCACGTCGGTAT	TACACATACGCAAAAGAGAGACGC	125	56
ATAATAATAATAATA	ATA	CATGCCGCCATAGTCCAGATAATA	TCTTACCCGACAGTTCTGATGACC	105	56
CTCCTCCTCCTCCTCCTCCTCCTCCTCCTC	CTC	TTGACTAGGACCAGCAGCTTTTTC	CTCTAGAGACCCCTTGGCATATTG	155	56
ATAATAATAATAATA	ATA	GAATCATTTTTACTGGGTGTTCGG	CTACTGAACTCCGGCTTTTGATGT	98	56
CGATCGATCGATCGAT	CGAT	AGCGCAAAGTAAAGGCATGTTTAT	AGTTTTCAAACTCGTGCAATGACA	107	57
AACAACAACAAC	AAC	TAGGAATTTAGGTGAGGGACCCAT	TGAAACCACGTATTTGCAATCATC	138	56
ATAATAATAATAATA	ATA	CGGAGATTTCAAGAACAGTATGGA	TGAAATTCTTTTCTGTAGGGCAATG	145	56
TCTCTCTCTCTCTCTCTC	TC	AAGAGCTGCGATTTTTCATTCATC	AACCACTAGGCTATTCTACCGCCT	132	56
GCTGCTGCTGCTGCT	GCT	TGTTTTGTAAATGTTTTTGCCTGG	GTGTTATGAAATTGGAGGGAGCAC	154	56
TACATACATACATACA	TACA	GTTGTAAATCGCGCTCAAAGATTC	CACCTGGAGAGTTAGCCATGAGTT	117	56
AAAGAAAGAAAGAAAG	AAAG	AGATAAAGATCAGAGGCATGGCAG	TTCTGCTCTAATCTCCTCGCTCTC	82	56
AGTAGTAGTAGT	AGT	GGATGTTTTGCTTGTGGGTAAGTATT	AAACAGCACAGGGACCTGATTTAG	136	56
ATTATTATTATT	ATT	CGCATTTGTTTTATTTTTATTTCATGG	AACAGCGGTTTGAGAGTTGATGTT	138	56
ATTATTATTATTATT	ATT	AAACATATTTGTCCTCGCAACTCC	GTTGGTTAGCTCAGTTACATGGGG	147	55
TTATTATTATTA	TTA	CGCTGAGATTCTGATTGTGTTGTT	TGGGTAATGGAACAGCAGCC	146	55
TTGTTGTTGTTG	TTG	CGTAGTTTTTGTAGAGCGTTCCGT	CCACATGTTAGCAATGTTTTACGC	148	55
ATAATAATAATA	ATA	GCTGACGAGGATGTGGTACCTTAG	CCGTTTGTGGGCTTATCTGTATTT	127	55
ATGATGATGATG	ATG	ACAAGGCGTAGCCTACTAAGTGGT	TCGGTTATCCTTAGAGTTGCCAAT	133	55
GATGATGATGATGAT	GAT	TGAACTGTAAGGCCTGGTTTTAGG	GTGTGGAGGTGCATGACTATTTCA	144	55
AATAATAATAAT	AAT	TTACGACTGCCTACTCGATTCACA	ATTGCTGCGTTACAATAAAGGCAT	136	55
TATTATTATTATTAT	TAT	TTAACGGCATGGCATGTAAGAAC	TAGTCACTGGGTATTGGAACAGCA	140	55
AGGTTAGGTTAGGTTAGGTTAGGTT	AGGTT	TTGACACAAATTCAAGAAAGTACAAAAA	CTAACCTAACCCAACCAAACCAAA	157	55
AGGTTAGGTTAGGTTAGGTTAGGTT	AGGTT	GGTTGGGTTAGGTTAGGTTAGGTTG	CGGCTTGTAAGAAGTATGTGAAGGA	158	55
ATAATAATAATA	ATA	TTTGCCATAACTGGCTCAATTTTT	ATGGGGACTACTTGGAATTTGTTG	138	55
ATTATTATTATT	ATT	CGATTAAGTGGTAGACTAGCCCTGG	AGTTGCACATGGTGCTCTTTCATA	155	57
ATCATCATCATC	ATC	CACTGGACTAGAACAGCATTCAGG	TCACACACTCTCAATCACCTACGA	138	57
CTTCTTCTTCTT	CTT	CGATCGGAGTTCGTTCTTTCTTT	GAGCAGGCCAAGTATTACGAGAAG	136	57
AATAATAATAAT	AAT	TTTTGCTGCGAACTGGTTTATTTT	CCTGAAATTTATTCCCAATGCAAC	140	57
AGAGAGAGAGAGAGAGAG	AG	CTCAATTCTAATTCCGTCCCTGTG	GCAGGGAATTTTTACATAAGTGCG	157	57
AATAAATAAATAAATA	AATA	ATCCGATTTTCGCTTTGTTCTTTT	CATTCAGATGGAGCATACAAATTCA	105	57
ATAAATAAATAAATAAATAA	ATAA	TTTGTAATTTCGCATCCGTGTAAC	TGATAGCAAGATGATCGGGAATTT	103	57
GACTGACTGACTGACT	GACT	AAATCACACAACATTGATCATGCC	GAAGGCCCTTTCTGACATTATTGA	153	57
TAGTAGTAGTAG	TAG	ATGTCACTTGTCGTGACGTTTGTT	TCTTCTTGGGCAAGTTTATTGTGC	155	58
TATTATTATTAT	TAT	CCGATGTGAGGTCTTCTTTAGCTG	ACTGCATTTTTATGCTCGATGGTT	133	58
ATTATTATTATTATTATT	ATT	CCGTACAATACTACAGGTCTTCAGGA	AGTCCCAACTTATGAAACACCCTG	130	57
TTATTATTATTATTA	TTA	CCTAGGCTAGACTTCGCCATTTG	GCTCAAGTATCGTTTGTGGAAGTGT	159	57
ATTATTATTATT	ATT	CTTCCACAAACGATACTTGAGCAG	CTGTGTGGAGGAAGTATTGGGTTT	150	55
AATAATAATAAT	AAT	TTTATCAGCCTTATCCTTAAAACGAA	AGGGCAATCTTTTTGAGCATTTAT	148	55
TAATAATAATAA	TAA	AATCCTAAGACGTGGCAATCATGT	AGAGAGCCGAGAAGACAGTTTGAA	138	57
AAATAAATAAATAAATAAAT	AAAT	GGATGCTTTGTAGAACACCATTCTG	AGCATTGCACCATGTGTCTTATTG	151	57
GTCGGTCGGTCGGTCG	GTCG	CAGCCCAAAGAACATTTGCTCTAA	GGATAGTGCCGCTGATAAAGTGAC	119	57
ATAATAATAATA	ATA	ACCCAGTGATTGCTGACCTCAC	ATGTGATCCCCTGGTGGTTAATTT	113	57
AAATAAATAAATAAAT	AAAT	GTGAGTAGTGGATGCAATTTGGGT	CTTTACCAGCGCTTTTCACAGTTT	133	57
TGTATGTATGTATGTA	TGTA	GGGAGTTTACCGCCTAGAACAAAT	CCGTTGTAAATCGAGCTCAAAGAT	124	57
TACATACATACATACA	TACA	TTAGAAACCGTTGTAAATTGCGCT	AGCGAAGCCTACCTTTCTTTGTTAG	147	57
TTATTATTATTA	TTA	TCACAATCAGCTCCTTAAACAAAGTT	AGGACTAGTCACCGGATAATGGAA	135	55
AATAATAATAAT	AAT	AATTTGTTTTTCTTTTCGTTTGCAT	TTTATGTGTGTCGCCAATAAAAGC	103	55
TCTCTCTCTCTCTC	TC	AATGAATTGAGCGAAGTTCAAAGC	ATAGAACCCATCATGCGAACAATC	154	55
TATCTATCTATCTATC	TATC	TGCATCAGTTTTATGACTTGTCCAAT	TGTCATACCTCAGCTTCTCAATGG	134	55
TATTATTATTAT	TAT	TGGATTCATGTTGTATTGACCATTC	CCTACAAAAAGCTTATTCAGACCAGG	91	55
AGCAGCAGCAGCAGC	AGC	TTACATTTTAATCATCTCCGGCCC	GATCCTGCCACCATTTGAAAATTA	88	55
TCATCATCATCA	TCA	CTTCACTGATCGTGGAGGGTG	CAATTTTTGGAATTTCCCATCAGA	116	58
AGTAGTAGTAGT	AGT	GGTGTCTAAACCTAGAACTCACAGAAAA	TGGGCTTTGTTAATTCATTTCAAG	148	58
ATTATTATTATT	ATT	AACTCTGGCTCCCACTACACTGAC	TCCAGTGGTGAAATTCCAACATAA	131	58
TAATAATAATAA	TAA	GCACTTGTGCTCCACTCAAGTCTA	GAGCTAAAATAACAGCAGCAAGGG	105	58
TAATAATAATAA	TAA	AACACCTCATACAAGACGAAGCCT	GCGTTAAAATCCAAGTTCAAATGC	154	58
ATTATTATTATT	ATT	TTAAAAACTGCAGGTTGAAGGAGC	CCAAGCAAATGAATAGTTTCTCCG	129	58
GCTGCTGCTGCTGCTGCTGCT	GCT	CGGAGAAACTATTCATTTGCTTGG	ATACTGGATCCAATGCTTTTCAGG	143	58
ATCTATCTATCTATCTATCT	ATCT	AACACCTCTGCAGTCTTTACCAATG	CTTAGCGAGACTAACGAACAGCAA	160	58
AATAATAATAATAAT	AAT	GACGCGGTTTGTTGTTGAGTAAAT	GTCACACCACACACAGCACATCTA	123	58
ATCATCATCATCATC	ATC	CAACAAGTACATCACCAGGCAGTC	TCGAGGTGATATCATCCGTATTCA	133	55
TAATAATAATAA	TAA	GGAAGCATCACCTGATTCATGTTT	GCAACCTTTCGTTTACGAGACCTA	107	55
CTGCTGCTGCTG	CTG	ATCAGCTATTCGTATAACGAGCCG	GTATATGTACATGAACGGTCGGCA	144	55
TTATTATTATTA	TTA	ACACGTATATCCTCACACCTGCAA	TCTGTGGTCGCTTAATAATTTGAGTTT	159	55
GATAGGATAGGATAGGATAG	GATAG	GCACGCGATCTTGATATGTTGTAT	TATCTGCGAGGGACTTGTTGATTT	82	58
TCTTCTTCTTCTTCT	TCT	AGAAGTTCATGCACCTTGTCGAGT	GTCCATTGGAAGAAGAAGCAGATG	131	58
ATAATAATAATAATA	ATA	ATGGAAGAGCAATGTTGTTGGAAG	GTTTTTGTCCGCTTTTACTGTTGC	156	58
TATCTATCTATCTATC	TATC	ATGCTTCCATCTTATCCCTCTGTG	AAGGGTAGAAGAGTAGTGGGGTGG	119	58
TATCTATCTATCTATC	TATC	CCTTCTGTGTTTCCATCATATCCC	ATAGAAGGGTAGATGAACAGGGGG	133	58
TATCTATCTATCTATC	TATC	GCTTCCATCCTATCCCTCTGTGT	GAATAGAAGGGTACAAGAATAGGGGG	82	58
ACCACCACCACC	ACC	GAATTATCGCATCGTGAGGATGTA	CATTTTACGACTATTCCAAAGGGG	141	58
TTCTTCTTCTTCTTC	TTC	GGGTTTTCTTCGAGTTTTTGACCT	GACTGCGCGAGTGAATAAGAAATC	87	56
GTAGTAGTAGTAGTA	GTA	CAGTGAATTAGGGCGTTCTTATGG	TGCACTTTGAGGTATGGAGTTCAA	157	56
TATTATTATTATTAT	TAT	ATAGTGAACTCCGCCATTTGAAGA	TACCTAGATAGGGCAACCCAAGTG	140	56
TATTATTATTAT	TAT	TGTGGCTTAATTTTGAAGTGAGGTG	GACAATCTGGAAGATGTTGTCCCT	160	56
GATGATGATGAT	GAT	GAATCACCAAACGGTAATGGACTC	TCCCTAGCACTACAAATCCAATCC	149	56
AAGAAGAAGAAG	AAG	TTATAGAAGAAGGAGGGGAATCCG	CAGTTTATGCAAAACCCCAAATGT	108	56
AATAATAATAATAAT	AAT	GACATCCCCGATAATTTTAGGACC	GTTGTTCCATTCCCCAGTGACTAC	131	56
AATAATAATAAT	AAT	GTAGTCACTGGGGAATGGAACAAC	TATTTGTGCAGCGCATATTTTAGC	157	56
TTGTTGTTGTTGTTG	TTG	TGAACACTCATTCCGTCCTACAAA	TCGTCTGAATAATTAGCAGTCCAACA	133	58
AATAATAATAAT	AAT	GAAAAAGTAATGGCCAATGACCC	CAGAATTGTCAGATTTAGGGCTCG	129	58
AGTAGTAGTAGT	AGT	CAAAATGTGACAAGAGAGGCTGAA	CTTTAACGCACATTATCCAGAGCA	87	55
TTATTATTATTA	TTA	CGACTTTGTTCTTACCGGACACTT	TGCTATGGTCACTAGCATCGTGTT	148	58
CTCCTCCTCCTC	CTC	GTAGTAGAGCGTGTCGTGTGGAAA	GCACAATGTTCCTAACGCCTAATAC	159	58
ACTTACTTACTTACTT	ACTT	ATTTCACTTAGCACTGACTTCGGC	ACCGAAATTGGAGTTACGCTACTG	141	58
ATTTATTTATTTATTT	ATTT	ATGCAATTCGCACTATTCCAAGAT	ACTGAGATATGTTTTTCATCCTACGACA	144	58
AATAATAATAAT	AAT	TGTCGTAGGATGAAAAACATATCTCAG	CACCTTTTCGTGGTCTTTGTACTTT	160	58
TTATTATTATTA	TTA	AACGGTTACCTATGATACCTGTGGTT	AGCAGATTCAAATACTGCCCTGTC	137	58
ATAATAATAATAATA	ATA	GCAAGCACCCATGGATAAATAAGA	AGTAAACAACGCATTAGCGCATTC	102	58
TATTATTATTAT	TAT	TCTTGACTTTTTCCTATGCTTGTTTG	AATATTGCTGTTGGTCACCCTGAT	140	58
ATAATAATAATA	ATA	ATTAAAACACCTTCAGACGAGGGG	GGATTTCAGATGGGTGTAGCAGAA	150	58
ACTACTACTACTACT	ACT	GCCGCTGAATGTCAGAATTTTTAT	GGTCATGTTACTTCATGTTTTCGC	155	53
ATTTATTTATTTATTT	ATTT	AGGCAGGCATTTATTTCTGGTTTT	TTGGCCACATATTTTTGTGTTCTG	142	58
ACTACTACTACTACT	ACT	TCGAAGGTTAACTAATTGCCTGGA	GGTGACTCTCATAGGATTGGGATG	135	58
ATTATTATTATTATTATT	ATT	AGGTTTTGTATTGTTTGCCCTGTT	TCCACCACTCACCACTACTACTGC	108	55
GTAGTAGTAGTA	GTA	TGGCCAGAAATAGATGCAAAAACT	AGTCCCAACTTATGAAACACCCTG	147	58
TATTTATTTATTTATTTATT	TATT	AACTTCAAAGTTTTTCAGGGAAGGA	TGTAATTGTGTTCCATCTGTTGGG	107	56
ATATATATATAT	AT	GAAAACCAACTTCGCTATCTCCAA	TGAGCAACTATTTCCCGAAGAAAA	139	58
ATTATTATTATT	ATT	TGATCAATGAACCATCCATAAACG	TGAGTTTGACAGCTGTTGATAGCC	80	58
ATAATAATAATAATA	ATA	TTGAAAGTGGGTAAGGAGCATTTG	GAATGTTTCCAGTCCTTTTTGCAG	139	57
CGTCGTCGTCGT	CGT	ATGCTGTTCTTCTGTTCCGATTTT	GCTACGTGAAACGCTGTGTAACTG	129	58
CTTCTTCTTCTT	CTT	TACACAGCGTTTCACGTAGCGTAT	TCAAACTAGTGACCCATGGAGAGA	111	58
ATAATAATAATA	ATA	TGCAGGGGAAGATTTAGATGAGATA	CTGAAGTAGCTTCCGTGTATATTTGTTT	146	53
GATGATGATGAT	GAT	TGTACCGAAGGTGCTATACTGGCT	CCCACATTATTCTTTTAGCTGGGC	121	58
TGTTGTTGTTGT	TGT	GTTGGTTGTTGCGTTTGTTGCT	ACGTGTTCCAACATCCAGAACAGT	132	58
ATTTATTTATTTATTT	ATTT	AGGCATTCAGTCAACAGATTCAAA	TCTCTAAATTTCCTATAATTGGGTGTGA	150	55
AATAATAATAAT	AAT	TTCCTACAAACAGCTTTAAATCGAGA	TCTTTTTCTGAGGGATAATTAGGCA	134	55
ATAATAATAATA	ATA	AATGGCTGTTGATTCATAGCACCT	TTTGGGTCCATTTGAAGAAGAAAA	176	55
ATTATTATTATTATT	ATT	ATTGGATGTGAACCAGTTGGAAAT	TACTACGACTTCAGGCGTACAACG	112	55
TGCTGCTGCTGCTGC	TGC	TTAGTGTTCGAAGAGCAGAGAGCA	CATAATTGTTTTCCTGTCGAAGCC	121	55
TATATATATATA	TA	TTATGACGTGACGAGTGTACGAGG	TGATTAACAGAACAAGCGAAAGCA	87	55
ACTACTACTACTACTACT	ACT	CGAGGGATAAACAGTCGTAAGTCC	CCTGGTTGACGAATGGATATTTTC	151	55
TATTTATTTATTTATTTATTTATTTATT	TATT	AGTCGCTACTGCTTAGTTGCATCA	GGTATCTATCCTGATGTCCCACCA	147	56
CATACATACATACATA	CATA	TTCAATTTAACCCTAGCAAACCCA	TTCACCGTAATTCCCTTTGGAGTA	133	56
TTCTTCTTCTTC	TTC	TTCATCTCGGTACAATCTTCGTCC	CCAGTAGAGGAATATCTCAGGATCTCAA	152	56
AATAATAATAATAAT	AAT	TCCTGAGATATTCCTCTACTGGAACTG	TCAATCACCTGGAAATAAAGGCAT	86	56
TTATTATTATTA	TTA	CGCAATGACCTGGTGTTAAGTTTT	CACAATAAGCGAGACATAAAGATATGGA	160	56
TTATTATTATTA	TTA	CTCGCTTATTGTGGTAGTATCGGG	ACACTCAACCATCAGCTGCATAAA	118	56
ATACATACATACATAC	ATAC	AAATCGCACTCAAAGATTCCGTTA	TTTCATCGTATGGCATTTTTCACA	108	56
CTCCTCCTCCTC	CTC	TTACCTGTTAAGCTTTTCGGTTGG	ACCACAGAGATTGGTCTGTTCCTC	156	56
TAAATAAATAAATAAA	TAAA	AAAAAGTCGCACATTCAAGCTGTT	ACGTGTTCATGCCAGTTCTGTTTA	133	56
TTCTTCTTCTTC	TTC	TCCTCCTCTTCTCACGTCTTCTTT	GCTAAACATCGAGAAAGGAGAAAAA	117	56
TTCTTCTTCTTC	TTC	TCTCCTTTCTCGATGTTTAGCTACCTT	CGGAGAAAGAAAGCAGAAGAAGAA	100	56
TAGTTAGTTAGTTAGT	TAGT	CAGAATCCGTTTGATTGTCTGAAA	TACTTATAGGCGACGTCAAAGTGC	158	56
TATATATATATA	TA	GCGGCAATAAATTACGTCAAGTAG	AAAAGTACTCTTCGGCTGTATTCAAA	153	53
CACACACACACACACACACACA	CA	CAGCTCTCTTTGTTTTGCGTCATA	ATCAATGTCAGTCGGTTAAAGCGT	144	57
TCTCTCTCTCTCTC	TC	ACGCTTTAACCGACTGACATTGAT	AGCACGCTGGCAAAAATAAAATAA	111	56
TTGTTGTTGTTG	TTG	TAAACCTCGATTGATCTGGAAAGC	GACCCAGGGTGAGTCTGTGACTAT	137	56
TAGTAGTAGTAG	TAG	TTGTAACCAGTCTGGATGGTGATG	TTGCGACTCCAACTGTATGGATAA	141	55
TTATTATTATTATTA	TTA	TTCATTGTAAAGGTCGTGTTGGAA	GAACAGTGAGGCTAACTTGCACCT	154	56
GAGAGAGAGAGAGAGA	GA	ATATTTACCATCCGGGATTGAAGC	CGGAAACAATAGGTTCTTGGTTTG	156	56
GCAGCAGCAGCAGCA	GCA	TTCAATCTATCCGAATAGTGAGCG	AATTGTGCTAGTTGGGAAGAATGTT	103	55
GAGAGAGAGAGA	GA	TTAATTCTAATTCCGTCCCTGTGC	CGATTTATTAAGTGCGGTCCTGTT	115	56
TAATAATAATAATAA	TAA	ACTGACGTCCACCGAAATATTCA	CCCACATTCTGCTTATCCATTTTT	142	56
ATTATTATTATT	ATT	CCTGTGCTTTTAACTGTTTTATCTGTGA	GCCAGAGTTTTCAAGCAGTTTCA	119	56
ATATATATATAT	AT	GTTGAGAAACGAGAAACGATGACA	TCCTCCAAAGACGCTTCATACATT	142	56
AATAATAATAAT	AAT	AAACAATGTCCACGTAAGAAGTGTCA	TGCTTGTAATATCATTTGCGTTGG	159	56
ATTTATTTATTTATTT	ATTT	TACATTTGTTTGAATGTCGGAGGG	TAGCACAGTTCGCTCACTGAAAAA	87	56
TGTATGTATGTATGTA	TGTA	TCCGCGTTATTTTTAACATGCTTT	GCAATGTTTCAAGTTGACTGGATG	114	56
ATATATATATAT	AT	CGAGATTGTTGTGAAAGGGTGAG	TTTGCAGAATAGTGCAAGCAAAAA	155	56
TGTATGTATGTATGTATGTATGTA	TGTA	GGTGTTGCCTCAGTTTTTATCCAG	TGTCATCGGTCCTTGTTGATTAGA	155	56
ATACATACATACATAC	ATAC	TAGAAACCGTTGTAAACCTCGCTC	AGACTTGGGATGTACGCCTGATTA	147	55
TACTACTACTACTACTACTACTAC	TAC	GCCATTTCTGGTCTCTGTCTGTAT	TTTTTGTGGGTTTGTGTTTCCT	117	53
TAATAATAATAA	TAA	GTTTTGTTTGTCACTTCGCACTCT	TTCAACTAGCCCTATTATCCTCAGTTT	135	53
ATAATAATAATAATA	ATA	GAGGGCCTTTTTACGAAAGGATAA	AAAGGCAATATGAATAACAGCCTTTTTA	169	55
TATTGTATTGTATTGTATTG	TATTG	TACTCCGCTACAGATTTTCTCCTC	AGATTATGTATGCGTGAGTTGTGATT	154	53
ACAACAACAACAACA	ACA	CTTGGAAGTCAAAAGAGTGGCATT	TGTTAAGTGATTGACCCTCGTTCA	126	55
AATTAATTAATTAATT	AATT	CAGTTGAGCCAAAAGGAGTCCTAA	TACAAGGTCTAACCTTCGAGGTGG	100	55
TGTGTGTGTGTG	TG	ACGTGGTTACTGTCCAGGCTAAAA	TATGTGGCAAGTAGCAAAAGCTGA	141	56
TCATCATCATCA	TCA	TCAGCTTTTGCTACTTGCCACATA	AACTGTTACGTGCAATATCACCGA	137	56
TTATTATTATTATTATTATTA	TTA	TACCCATAGCTAGGACAGGACAGC	GATACAGGTTGAAGAGTGGCCTTC	124	56
ATAATAATAATAATAATA	ATA	TGAAGCAGTGCTGCTCTAAGAATG	CTAAACTTCGCCGTTTGTGCTATT	160	56
TAATAATAATAATAA	TAA	CGGTGAAAATTTTGAGAGACCAGT	CCAGTCCTTTTTGCAGCATGTAAT	153	56
ACACACACACAC	AC	TCTCGAGACTTATGAAAAACTTAGCGA	TTCAAACGCTGGGTGCTGATA	136	56
TATTATTATTAT	TAT	AAACTTTACGTCACAAAAATGGCG	CAATCCCCTACATTCATTTTGGAA	156	56
AATAATAATAAT	AAT	AAACGGACGTTGCTAATTGAAAAA	TCCAAGGTCGAAGTTTGATATTTACA	160	57
TTATTTATTTATTTAT	TTAT	AAATGTCTATCGTCCATGGTTGC	TGATTGGGAGTGAACTTGTTGTAAA	121	56
AATAATAATAAT	AAT	TTTCCTACAAACAGCTTTAAATCAAGA	AAAGTCCCAACTTTTAGAACACCC	114	56
AATAATAATAAT	AAT	ATTTCAAATTCTCCTAGGCAGCG	CAGGTCACAAAACAGAAACTGAAAAA	120	56
TAATAATAATAA	TAA	AAACTTACGTGCAGAAAAAGGTGG	AATTTTGCATGGAATTCTGTTTGAA	97	56
AATAATAATAAT	AAT	CCTCAATCGTCCAGAACAACGTAT	ATGGTATTTTGAAATTGGTTCGCC	129	60
GTTGTTGTTGTT	GTT	TTCCATTTCGAGGTTTTCTAATGG	TAATACTTTGCCCATGGATATGGC	157	60
TGTATGTATGTATGTA	TGTA	CCATTCAATGTGATTTTTAACACGA	GGTCCTTGAGACGTATGCAAAGTT	134	56
AGAGAGAGAGAGAGAG	AG	AGGGAGAGAGAAAGACAGAGAGGG	AAAAGCAACTGCAGCTCGAAAC	146	60
TATGTATGTATGTATGTATGTATGTATG	TATG	TCAAAAGCTCTTCATGGGTTTGAT	TGTTGAAGATGACAGATCTCAATTGTT	135	56
ATGAATGAATGAATGAATGAATGA	ATGA	ATCCGCTGAGTTAGTGGGAGTGTA	GCAAGGTTGGATCTTGAGTCTGA	144	56
CTTCTTCTTCTT	CTT	TTCAGGGTACACCTAACTTTCCCA	GTCTAAGGGTAGGGGACTGGAATG	148	58
ATATATATATAT	AT	GGAAAGCGTTCTCGACTTCATAGA	CCACTCAAGAACGTTCCCTTAAAA	90	56
TTATTATTATTA	TTA	TTGTGTGATTTTTGCAACTTACGG	GTTGCCTAGCGACAGGTAAGTGTT	157	56
TGATGATGATGA	TGA	TTATGAATTAGGTGCCGTTTGCTT	AAGGGCAGAGAAAGGTGACTTCTT	112	56
TCTCTCTCTCTC	TC	TCATTAAGGCTTTGCCCTGATAAA	CGAACACCCCGTATATTACCTCAA	95	56
AGAAGAAGAAGAAGA	AGA	GGGAGACTCAGAAATTGCAGAAGA	TTTGTTCAATGACGAATTTGTTGG	149	58
GAAGAAGAAGAA	GAA	GAATTTCAACAAATTCGTCGTTGAT	TTCTGCTTCTTCTTCGATCTCTGA	155	56
AAGAAGAAGAAGAAG	AAG	GAATTTCAACAAATTCGTCGTTGAT	TTCGATTTCTGAGTCTCTTGATCG	127	56
AAGAAGAAGAAG	AAG	CAGAAATCGAGGAAGAAGAAGACG	TAAAGAACGTAACATTGCACGACG	151	55
TGTTGTTGTTGT	TGT	GCTTAAACGGATGATCTGAAATGC	GCCAAGTAGAGCTTGGCAAATAAA	155	55
AGAAGAAGAAGA	AGA	GCCGGAAAAGTAACTTATATAGCCCA	CATCATTTTCGGTAATTGAGTCAGG	145	55
TATTATTATTAT	TAT	CTGTGAAGAAGGCAGGATTCAGTT	GGTGTGAAGAGCAGTCATTTGGTA	136	55
AATAATAATAAT	AAT	AAAGTGCAAAAATTCTGTTTGAGGA	TATTGAGCCAGTTTGCAACTTTGA	99	55
CTCTCTCTCTCTCTCTCTCT	CT	CTCTCTCTCTCGCTCTATCTCTCCC	ATAGTTGCCGATGTTTCGGACTAA	141	55
ATGATGATGATGATG	ATG	GGCAGATAGGTTGCAATTATAGCG	GGAAACATCAGCCATTTCGTAAAC	122	55
ATAATAATAATA	ATA	AAATGCTCTACCAGATTGTCCCAT	TTCTTTTCTACATCTTCGGCCATT	156	55
CACACACACACA	CA	GTCAATGGCCGAAGATGTAGAAAA	GTGAGGGTGTGTAGGTGTGTGAAG	109	55
ATTATTATTATTATTATTATTATT	ATT	ACTTTGTTGGGACAGATCTAGAAAAA	GGATAACAAACAAAATAACAATCAGCA	156	55
TTATTATTATTA	TTA	CTTAACTTTGCCTTATTGCTGCGT	GCTCAAGTTCAAATCTGCTGTCAA	122	55
TTCTTCTTCTTC	TTC	TGCATCTTCTTCGAATTCTGAGTC	ACAAATTCGTCGTTCACCAAAGAT	144	55
TTCTTCTTCTTCTTCTTC	TTC	TTCTTCTTCTTCGATTTCCGAGTC	AAAATTTCAACAAATTCGTCGTTG	151	55
TTCTTCTTCTTCTTC	TTC	ATCAAAGGAAATCCTTGACCGAC	GAATTTCAACAAATTCGTCGTTGAT	124	55
CTTCTTCTTCTT	CTT	TGATCAACGACGAATTTGTTGAAA	TTGCTCGATGATCAAAGATTTCCT	94	55
AGATAGATAGATAGATAGAT	AGAT	TTGAGATATGTCGCCGGATTTATT	GGTCGTCGTGACAGTATGTTCAAT	157	55
CTTCTTCTTCTTCTT	CTT	ATTGAACATACTGTCACGACGACC	TGCGAAATAAAAGAGTGAAAAGTGC	85	55
TAATAATAATAA	TAA	TTTCGCTCAAGTAGCCTTTGATTC	GCTAAGCTTCGCCCGATACTTTAT	157	55
CTCCTCCTCCTC	CTC	TCCAAAGAACGTATTTAACGTCCG	CAACCCTTTTGACAGTTCTGAGGT	127	55
ATTATTATTATTATT	ATT	GACGGATCTAATGTTGACGAATCC	CCTCGAGATAGCTTCAAACTAAGTGAA	126	55
TTCTTCTTCTTC	TTC	TACGTTCAGACGGCATAAAAGTGA	TCCTCATAATTTTTAGACACGAACCC	133	55
ATATATATATATATATATAT	AT	GAATTTCAGTTGCTGTCCGAATCT	TACAGAGATAGGAAACAAACCGCC	159	55
ATAATAATAATA	ATA	CCTTCCGGAGCATAGTGTTTTATG	TCTGTTAATGGTTGAGGGGGACTA	107	55
AATAATAATAAT	AAT	AAGTAGTCGGTGGTTAATGGGACA	TGAACTTCGTTCCTCCCAATGTAT	149	58
CTATCTATCTATCTATCTATCTAT	CTAT	TGCAGGAACCTAATTTGTGACTGT	ACTTCACTCACTTGTGTAGCGTGC	141	58
TGTATGTATGTATGTA	TGTA	TCATGGTCTGACTTTTACCTTTCTTCT	AATCGCACCCACTGATTACAAAAT	159	58
AATAAATAAATAAATAAATAAATAAATAAATA	AATA	ATCAGTGGGTGCGATTCAGATTAT	TACGAGCGAAGTGCAAACTACAAG	119	58
TGTTGTTGTTGT	TGT	CAATGTCGCCTCCTTTGTTATTCT	CTATGACATAAAGGCAAAGGTCCC	147	58
TATTATTATTAT	TAT	GTCGTCAAGGTACTTGGTGAGGTA	TCAAAAGTGCACTAAAACTCTTTGAA	153	57
TATTATTATTAT	TAT	CGTCAAGGTACTTGGTGAGGTAGC	TTGGAAATCAAAAGTGCACTAAAACTC	159	58
TGGTGGTGGTGGTGGTGGTGG	TGG	TATCTTCACCGTTCCTTCTGGGTA	ACTACACATTTCAAGCGTACAGCG	138	58
TTATTATTATTATTATTATTA	TTA	GGCTAGACTTCGCCATCAGTCTAT	TATGCTCACTCATAGCGGCATAAA	150	58
AGAGAGAGAGAGAG	AG	AAAAGAAAACGGGAGATAGGGAGA	TCTCTTCTGGTTTGTCTCTTTTTGC	132	58
AGAGAGAGAGAG	AG	GAACAGAAAGAGATAGAAGAGCGTGTG	CGCTCACAATTCTACAGAAAACTTGA	130	58
TATTATTATTATTAT	TAT	CCCTACTCCATGATGTTAAGTGGC	TTTTAGTGGCGTCGGTTCTACAAT	155	57
TAATAATAATAA	TAA	TGTGGAACACCAAAACATACAAGC	TTCATCATCATCAGGAAGGAATGTT	143	58
TGATGATGATGA	TGA	CGCGAATGTCTCTCAATATCCTTT	ATCCTCCAAAAGCTCAACCTAACC	152	58
ATTATTATTATT	ATT	GGGCAACATTTTTGAGCATTTATC	TTGAGAGTTGATGTTGTTTATCAGCC	157	58
ATAATAATAATAATA	ATA	ATGCAAAACGTATAGTGGCTCGAT	ATGATATTTTGGTGACCCAACACC	152	57
TACTACTACTAC	TAC	GAAAATTTTGGTCATTTGGTTGGA	ATCGAGTGCTATGGTCATTAGCGT	159	58
ACTACTACTACT	ACT	CCCAAGTTTATTGTGCATTGGATA	AATCTTTCTAGGTTGCCTGCAGAT	189	56
AGGAGGAGGAGG	AGG	CCAAACATATTTGATAGGGTCAAGTTTC	TGGTGTATGGAAAACATGGATCAC	149	58
CACACACACACA	CA	AGTACCATGGCTGTCATTTTGGAT	TCTGGAGAGGGCTCAACTAGATTTT	159	55
CAAAACAAAACAAAACAAAA	CAAAA	TCGTTGAAGGTGAGAATGGTGATA	TTCTAGTCAGTCTTGGGGGTTTTG	157	55
TTATTATTATTA	TTA	AATGAAGGGCCAATAAGAGGTGTT	TGCATTTTTCTTAGTTTCGTCGGT	96	55
TTATTATTATTATTATTA	TTA	AATGATTGTTGAAAAGCCTCAACG	CTTCGGCTCAACTCTGTTCATTTT	88	55
GTTGTTGTTGTTGTTGTTGTT	GTT	ACTTCATAATATCCCTCTGCTGCG	CAAAGCAGTACCCTCAATACCCAC	136	55
AATAATAATAAT	AAT	TGAAAATACACAGGAGAATAAACCTCA	AAACGCGCATAAGACTAAAAACTAGA	127	55
ATTTATTTATTTATTT	ATTT	TCCGTGGAAATTGTAAATCTCAAAA	TTAGCTGTTAGCACCCCAAACTTC	109	55
TAATAATAATAA	TAA	TCGGTTCTCCTTTTGGTGTTTTTA	TTAAAGGTCGACATTACCCGACAC	137	55
CTATCTATCTATCTATCTAT	CTAT	GGAACCTGCACCTAATTTGTGACT	TGCATATACATCTTTCTTGCACGTC	160	55
TCTCTCTCTCTC	TC	ATACCAGATCATGCGATGGACTTT	TTGCTAGACAGAGGGTAGGGACAC	145	55
AATAATAATAATAATAAT	AAT	TAGTAGTTACCGGCGACTTTCTGG	TGCTGTTCCATTACCCAGTGACTA	141	55
TAATAATAATAA	TAA	AGCCCGGGTTACACTTTATTGTTT	GCCCCGCCTTTCTGTATATCTCTA	86	55
TTATTATTATTATTATTA	TTA	GGCTGTACCGTCTACGTCGTTATC	AAAAATCTGGAATCTGACGGCAC	133	55
TTCTTCTTCTTC	TTC	TATGTTTATTTCCAGCAACAGGGG	AGAGAAGAAACATGTGGTTGAGCC	143	55
TATATATATATA	TA	TGTCAATAAGGGTTACAACACCGA	TTCGGTTCCTTGCAGTTACTCTCT	127	55
TGATGATGATGATGATGATGA	TGA	AAATTGTTTTTCCGCAACGAGATA	TAAGACATTCTCCATTCTCGGCTC	148	55
AATAATAATAATAAT	AAT	AACCTTTCTGGTGGTTTTCACAGA	TGTTCTGCTGCTAGCCTTTGTAGA	99	55
AAAGAAAGAAAGAAAGAAAGAAAG	AAAG	CGCAAAACTGAGAGTAAACAAAACC	TCCTGCTTCTGCTCTAATCTCCTC	114	55
TATTATTATTAT	TAT	TGGATTGTATTCCTCTCGTTTTGG	AATGCTAGCGTTTGATATCGCATT	138	58
AGAAGAAGAAGA	AGA	CCAGCAGTAATTACGAAAAGAAGCA	GGTCTTTTGAAGAGCACAACTGGT	132	58
TAATAATAATAATAA	TAA	GCTCCATCACTTAGAGTGCAACAA	CGCTGTATTGTCCTGTAAATGGAA	141	58
TATTATTATTAT	TAT	GGGCTCAGTTCCATGATCTTCATA	GCATGATATTTGTGCGTGGTTAAA	150	58
ACTACTACTACTACT	ACT	TTGACCTGTGTAAGCAGTTTTGTGA	ATGCAATCACCCGTAACATTCTCT	130	58
CGGCGGCGGCGG	CGG	TTATCGATGACCCAGCCTTAACAT	AAATAAAAATTTGGGCTGGCATTT	122	58
CTACTACTACTACTA	CTA	CATTGCATGGAAATGAAGAAAACA	TCGACATGATTTTCCAGCTAATGA	117	58
AAGAAGAAGAAG	AAG	GCTGAATCATGGGAGAAAAGAGAA	CGTGTTCCACTAACTATCTCAAGGG	103	58
ATAATAATAATA	ATA	GGGCTTGAATGGAAAGTTACAGAA	GGCTATGTCAAGTCAACACCTGAA	121	58
AATAATAATAAT	AAT	CGCGACCATGCTAAAGAAATTAGA	ATAACATCGTCCAGTAGACACGCC	139	58
AATAAATAAATAAATA	AATA	GCTATGCTGCCTGAAAAATTTGAA	AGTAGTCAGCCTCTTTTGGCTCCT	127	58
AATAAATAAATAAATA	AATA	GCTATGCTGCCTGAAAAATTTGAA	AGTAGTCAGTCTCTTTTGGCCCCT	129	58
ATTATTATTATTATT	ATT	CGTCTTACAGGCTGACAAGAGATG	TCACTCAACTGGTGATGGAGTGAT	120	58
ATTCATTCATTCATTC	ATTC	GAAAAAGCTCGATAGCTACCTGGA	GCTCAGTCTTGTAGGGGTGGATTA	87	55
GGAAGGAAGGAAGGAA	GGAA	TACCCAGGTGTGGTTACCCTAAGA	ATTTTGGGAAAGGCTGGACTATGT	143	55
TTGTTGTTGTTGTTG	TTG	CGCCTCCAAACGTCAAATACTTAG	CCTTTTCCGCTACATGGTAAGAAA	127	58
GAGGAGGAGGAGGAGGAG	GAG	CTCCCAATCCAGCTCCAGTTCTA	CTGATGAGGTTGAGGTCATGTCTG	105	58
TCATCATCATCA	TCA	CGTTTACGTATAGTCTGACTTCTGTAGC	GGATGATAATGATGATGTTGATGG	134	53
CATCATCATCATCATCATCAT	CAT	ATCATCAGCAGTGCATCACCATAG	TCCACTAAATTCCCATAAACAGCAA	143	58
TGTTGTTGTTGT	TGT	GCCGTAGCTAGAAATTTGGTTTGA	TCATCATCATCAGAACTTGATAGCAATA	123	53
TGATGATGATGA	TGA	GCCCAGGTGTTGTTGTTGTTTAT	TTGTGCATTCTGTGAGTTTGTTCA	122	58
ATTATTATTATTATTATT	ATT	TCAATCGTGAGACTGAGTTCTTCG	AGTGATATTTCCAACCACTGCCAC	143	58
GTTTGTTTGTTTGTTT	GTTT	CTGAAAATAGTCAACCAGGATCGC	AATATCACACCGCTCAAACTGTTG	155	52
TTATTTATTTATTTAT	TTAT	TTGTGGAGCCATGTCGTACTCTAC	TTATTATTGGCACCCAATCCTGTC	87	58
TTATTATTATTA	TTA	GATAAGCATGTGCTAAATCTCGCC	AACAGGGATGCAACTGAAAGATGT	112	58
AATAATAATAAT	AAT	AGAGTCTGAAATCAGCAATGCAAC	TTTTATTTTTATTTCAGGGGGATGTT	143	58
TAATAATAATAA	TAA	AAGAGACAGGCTCACGCTTGTAAC	AGGTTCTGCCTTATTTTCTCAGCC	124	58
ATTATTATTATT	ATT	GATCAGTGCGGACAATCAAGTATG	ATCTCATGTCAGGATGTTCAGTGG	144	55
AATAATAATAAT	AAT	TGAAATTTAATCAACCTACTTCCGTGA	CTTAGGAAACTGCTGAGACAAGCC	142	55
ATTATTATTATT	ATT	GCCAAACATGAAATATCTTAACTGGAG	GTAGTGCTCCTCCACTCATCCATT	191	56
TATTATTATTATTAT	TAT	CTACCATAGTGAACTCCGCCATTT	CATGGCGTTACGCTAACATAAAAA	154	56
AATAATAATAATAAT	AAT	ACGGTTTTTGCAATTCGTTACTGT	TCATCAGTTATAGCGCTTATTTCCTTC	108	56
TATTATTATTAT	TAT	ATAAATTTTTGCGTCTAGCGGGAT	TCAAATGTAGCATCTGACCAAGTTTT	134	56
TCTCTCTCTCTC	TC	TGTCTCTCTCTCTCTCTCCGTGTG	TATTCAGTCCCTTCCTGGCAACT	159	56
CTTCTTCTTCTT	CTT	ATGAGCAGATGACCTTTCAAGGAG	AGTACATCGATTGCACCAACACAT	151	56
TCTTCTTCTTCT	TCT	GGAGTGACAGGTTACTCTCCTCCTT	CGTGTTTATCGTGTATGAGCGAAA	142	56
TAGTAGTAGTAG	TAG	CCATATTAACACGCAACATTCCAA	AATCATGTTAGCAACTTCTGGGGA	116	56
ATAATAATAATA	ATA	CCAGATCAAATTGAAGGTCTTATGC	CAATGTTTAAAATCAATGCCACCA	147	56
TATATATATATATA	TA	TGGAGAACATAATGTATGGTGTATTGTG	AGGCTAGGTTGTTCTCCCATTAGA	158	56
AGATAGATAGATAGATAGAT	AGAT	ACCATATCGTGAGTTCGTTCAAAA	TTTTTGACTACTGCAGGCACCTAA	118	56
TATTATTATTATTAT	TAT	AAAGCTATCGTCTCCTGTTGATGG	TCGAAAAGTCTGTAATCCTGAAGACC	151	58
ATAATAATAATAATA	ATA	TTGACAGCTTGGGTCACTGACTAC	TCCCAACTTAGGAAACACCCTGTA	150	58
ATAATAATAATA	ATA	AATGAATGGGACGCTTAAGACTTG	AGCACGCAACATTTTCTATCCATT	115	58
TTGTTGTTGTTG	TTG	TTGCCTATGAAGACTGTGAGCAAC	CTACCGTCCGACTGAGTCACTTTT	134	58
AATAATAATAATAAT	AAT	CGAGAAGTGACACAAAGTTTTCCA	TTGGTTGCGGTAGAAACAGGTATT	147	56
ATAATAATAATA	ATA	AATACCTGTTTCTACCGCAACCAA	TCCATTTGGAAGGATAGTTAGAAGGA	91	56
ACAACAACAACA	ACA	ACAAACTTCACCAGCATCTGATTG	CTGTTCGGATTCTCTGTAAGGTCA	160	56
TCTCTCTCTCTC	TC	TACTCAACATCTCGCTTGCAGAAC	GAACTGAGTTTTTGTTTGGAGACCA	140	56
TGTATGTATGTATGTA	TGTA	CGTCAGAGATACCGTCGCTTTTAT	GTTGTAAATCGCGCTCAAAGATTC	125	55
TGTATGTATGTATGTATGTA	TGTA	TGCGCTGAGGTCCTTTATTGTTAT	ATTGTAAATCGCGCTCAAAGATTC	127	55
GCTGCTGCTGCT	GCT	GCGCTCTCGGTAACTTTTGTAAAT	CAATAATGGCGGATAAAACCTCAT	115	56
ATAATAATAATA	ATA	TTAGATGAAACTCCAGCGTCTTCC	TCCTCCTTAGAGACGATGTTCACC	128	56
TTATTATTATTATTATTATTA	TTA	CTCCATGAGGTTAAGTGGCAGAGT	TATTGATATTCCCAGCGACATGAA	146	56
TATTATTATTAT	TAT	GAAAGAGAAAGAGGGGATGAAAGC	CGCGGTCTGCTCAGTTATAAAAAG	120	56
GGAGGAGGAGGA	GGA	AATATGAAGCAGGAACAATGTCGG	GTTAGCAGACTTCCTCTCTGGTCG	130	56
TCACTCACTCACTCAC	TCAC	TCACCAGAATTAGAAGCAGAGTATGA	CCATTACACCTCAATCTGGAATTT	93	56
CTTCTTCTTCTT	CTT	GCCTCGTTGAGTGAAACGTTATTT	ATTCAGAGAGCCACCAGGAATAGA	156	56
ATCTATCTATCTATCTATCT	ATCT	TATCGGCTATTATTGCGGTGTCTT	CATGCTACAAGTGCACAATCACTG	151	55
ATTATATTATATTATATTAT	ATTAT	CTTACCTAGACCAACGAGGTTCCA	AAAGCGTCAAAACTGGATGACAC	157	55
AATAATAATAAT	AAT	CACCCATTTTACAGTCCAAAGGAG	AGTGAGTCTGGCATCTCTCGTTCT	140	57
TAATAATAATAA	TAA	TTGTTAGTCTGCTGGTCACGGTAA	GCTCTGTACATGGTTTATACTGTTGGG	133	57
ATAATAATAATA	ATA	TGTATTTATTGTTTCCATAGCAGTTCG	TTAGGCCACACTTAGCCATTTGTA	147	57
ATAATAATAATA	ATA	GGCCATTCAAAACTTAACCATGTC	AGAGAGCATTTCACCAAAGAATCG	131	58
TTATTATTATTATTA	TTA	GCGCTCTTCATCTTTTTGTTCTTT	AAGGCGTTCAGGCTTTTATTTTTC	160	58
TTATTATTATTATTA	TTA	AGCTATTGTGCTAAACTTCGCCAT	TACTTTGAACATCGCCACCCTAGT	152	57
GTAGTAGTAGTAGTA	GTA	GCGAATGTGATGCGGTTTTT	AGCTCCGATTTTCATGTTTACCAA	140	57
ATAATAATAATA	ATA	TTCAAAGTAACGAAAGCACACATCA	AGCAGAATAGTCTCTGGCTGTTGC	152	57
TTATTATTATTATTATTATTA	TTA	ATTGGGCTAAACTTCGCCTTATTG	TTTGAGCCATTCCATAACGATGTA	126	57
TAATAATAATAATAATAA	TAA	TAAAGTCCGATAGCAGGTAGTCCC	AATTTTAGTGCCATGATTTTCTGTGT	87	55
TACATACATACATACA	TACA	ATTGTCATCGGTGCTTGAGATGTA	CCGTATTCGAAGACCCCATTTTAT	153	57
CTCTCTCTCTCTCTCTCTCT	CT	TGCAGTACAGCTTCTCCAATTCAG	GAATAAATCGCAGTCAATTCCAGG	146	57
GAGAGAGAGAGAGAGA	GA	AAGCACACAATGAGGAGAATACACA	AAGCATTGCCAACTAAACAAGGTT	129	58
TATTTATTTATTTATTTATT	TATT	AAAGGCTATAGAAGTGGCCCAATC	TGTTCTTTGTTAAAATTGCAAGTCCAT	114	57
AGAGATAGAGATAGAGATAGAGATAGAGATAGAGAT	AGAGAT	CAGAGACAGAGACAGAGACAGAGACA	ACTTCAGTACCTTCCCCTCTCCAT	103	57
CGTCGTCGTCGT	CGT	TATCAGAACCAGCCCAGATGGTAT	CTGTTTGTGTGGTTGTTCTTGAGC	159	57
ATTTATTTATTTATTT	ATTT	GGCGAATAAACTGAACCATTTGAC	TCACTCCCCAAGTTCAGAAGAGTT	126	57
TATTATTATTAT	TAT	AAGATGGGAACAAGAATGAACACG	TAGTCACTGGGTAATGGAACAGCA	155	55
TTATTATTATTATTA	TTA	TGATTTGTCTCGTTACTTAGGCGG	TGGTCAGAAATTGTGAGAAATCCA	136	57
TTAATTAATTAATTAA	TTAA	AGAATGAATCACCCATTTAACCGA	CTGCTCTAAAGTTGATGGGAGGAA	127	56
AGTAGTAGTAGTAGTAGT	AGT	GGTGAGGAATCTATGGCAAACAGT	TTCCTGTGAATTGGTGATACTGGA	154	57
TAATAATAATAATAA	TAA	AGTGTGGATTCTTATGTGGGACAG	ACTTCACCTTTTCGTGTTCATTGT	155	57
ATAGATAGATAGATAG	ATAG	AATCGGGAAACCGTGTAATGATAA	TCATTGTAAAAGACGGTCAATAAACTG	136	57
TTATTATTATTA	TTA	CACCGGCGTCTCATCTATACTGT	TTGGTGGGTGATAGATCTTTTCAAT	157	57
ATGATGATGATG	ATG	ATGCAGGCGCTATCTTCTTACATT	CAAAGGGATTAATTGCCTGAACTG	149	55
TATTATTATTATTAT	TAT	TTGCCCTGTAAATGGATTTCTGTT	AAATTGTACTAAGGACGGCAACCA	132	55
AATAATAATAAT	AAT	ATGCTTCAAACGAAATAAAAACGG	CATGGCAATCTTTTTGAGCATTTA	135	55
AATAATAATAAT	AAT	GCAATTGCGCTAGTAGCAGTTTTT	TTCAAATTGATTTTCGGATTCTTCA	158	55
AATAATAATAAT	AAT	AATGTATGAAGAATCCGAAAATCAA	AGATGGACGGTCAGTTTTTCAA	177	55
TAATAATAATAA	TAA	CGTTTTATCTGGAAATCTGGTTACG	CTAAACTTCGCCATGTTTCTTGCT	118	55
CTACTACTACTACTA	CTA	TTTCATCTAGCTTCTTTTGGTTGGA	ACGGAGTTGGAATGAAGGTCAGTA	115	55
TGTGTGTGTGTGTG	TG	TGCAGCTTGCATCAGACTTACTTC	CTAAATGTATGTGGCAAATGGGCT	156	55
TACTACTACTAC	TAC	TCCGCCTTCGAAATGTATTTTAAC	GGGTATGTTCAAACCATGCAAGTA	81	55
GAAGAAGAAGAA	GAA	AGTTTCTGGGTGAGAGAACAGTGG	CGCGACATTACTGTGATCTTGCTA	146	55
ATAGATAGATAGATAG	ATAG	ATGTTGGTGAGAGGGAAACAAAAA	TGACTTGCTACAAATGTAAATTGCATAA	154	58
TACATACATACATACA	TACA	TGAAATATTGCATTGTCATCGGTC	GCTATCTTCGCCCCTTTTTAACAC	155	58
TAATAATAATAA	TAA	CAAACTTGTCATCCAGTTTTGACG	GTTTGACGAACAGTATCGATTGGA	108	58
TAATAATAATAATAA	TAA	CAAAATTTCCTGTCTAGTCGGTGC	AGTCCAAAGATCTTCTCGGGTTTC	114	58
AATAATAATAAT	AAT	GATCTTTGGACTTTTCAATCGACG	TTCAGGTACTTACTGGCAAAATCCA	96	58
TAATAATAATAA	TAA	AGATATGCGCGAATAGGCTTAGTG	TTCATCTGCTTCTTCATCAAGGC	116	56
AATAATAATAATAAT	AAT	TGCATGATTAGAGCGATGGTAAAT	TGTCACTCTGTACACTTTTAAGCAACA	144	56
TATTATTATTAT	TAT	CGCCAGACTTTTCGTTCCTATTTA	AGTTAAGATGCCTTTGCGATTTCA	147	58
TTATTATTATTA	TTA	TGATGCCCAAATCTTGATTTACCT	TGTTTGTAACAAGGGTTTTACCCG	105	58
TTGTTGTTGTTG	TTG	TGGTCCTTTGTTGTGTTTTTGTGT	CATGTTCAATTTGTTCATCTTACCTCA	121	58
TATTTATTTATTTATTTATTTATTTATTTATT	TATT	GAGGTAAGATGAACAAATTGAACATGAA	GAATACGGCAAATGCCCTAAATCT	147	58
AGCTAGCTAGCTAGCT	AGCT	AATAGCGTCGAGTCTTCAGAGGAA	GCACTTGACAGTCCCTGTCTCTTA	157	57
ATTATTATTATT	ATT	GGCAACTTATCAGAAATCAGGTCG	GCAATGGTGAAACAAATCCGTAAA	122	58
ATTATTATTATT	ATT	GCAACAAAAACAATGAAGAACTGC	GATGAGGATTATGATGGCTTCACC	143	58
TATATATATATATA	TA	TCCGCAAACCATGGATTATAAAAG	CATCGCCTTGCTATTACAAGTGAA	157	58
TTATTATTATTA	TTA	CCATTGGATGGTTTTTGTTGTCTT	CCTTGGATGCAACCTAATATCCTG	158	55
ACATACATACATACAT	ACAT	AGATCAGGAATTTCCAAATACGCA	TTCGACATCAGATAAAGGAATCTGC	118	55
AATAATAATAATAAT	AAT	GGACTACTTTCTGCTCTGACAGCC	TTTCATTTGCAAGCCAAGCTTTAT	83	58
TTATTATTATTA	TTA	AAGCAGTAGGTCGGTTTCAACATA	TCAAACATTTTGTGTAATTTGTAATGTG	123	58
AGAGAGAGAGAG	AG	ATTGAACCGAATTTGCTACAAAGC	TTTCCGTTTAAACATGTGGACAGA	112	58
AGAGAGAGAGAG	AG	CAGAAAGAGAGAGAGAGAGAGAGACAGA	GGAGGACAATAAGGAGGACAAAAA	147	58
CTCTCTCTCTCT	CT	CCTCTCTCTGCCTTTTTCTGTCTG	AGGGTCACCGAGAGAGTGACAG	157	58
TAGTAGTAGTAG	TAG	TCTTTGTATTATAATTCCGCCGCA	CTTAATGACATTTGCTTGGCCTCT	124	58
ATAATAATAATA	ATA	TATTTCTGAGCGACGTACTTGTGC	GCCGGTACTTGTAAAAGTCGAATG	119	58
TTATTATTATTATTA	TTA	CAAGAAACAACAAACGTTAACCGA	TCGAGAAAAATTGTGAAACATCCA	115	58
TTATTATTATTA	TTA	CGATTTTTCCCGATTTTAATGGAT	TGAGAAAACCTGGAAGGAATCAAG	130	57
TTATTATTATTA	TTA	CACGATTTTTCCTGATTTTAATGGA	TGCAAAATTGAGAAAAACTGCAAA	140	56
TTATTATTATTATTA	TTA	CCAATGTTTCTCAATTATGCACGA	CTGGAAGAAATCAAGACAAATCTGG	151	58
GTAGTAGTAGTAGTAGTA	GTA	CAAGTACTATGGCTCAAACTTGATGTGT	GCACCTGTTAGGCTCAACAAAAAG	156	58
TGTTGTTGTTGT	TGT	CGCGCCGTTTAATATTGTTATTTT	CAATTTCAGATGTTGAAACTTGCC	130	55
CATCATCATCATCAT	CAT	ATCACGCTTTACTGACCCATCAAT	AACATTCCAGGTGGCAATATTTGT	96	55
TTATTATTATTA	TTA	ACTTTGCCCTCAATAAAGGCG	CACCCTCAATAGCATCTAATATGAAAAA	103	55
ACTACTACTACT	ACT	GTGGGTTCGACAAAAAGTCCTCTA	CTTGTTCCTAAACCAATCAGCCAC	160	55
AATAATAATAATAAT	AAT	GTGGCTGATTGGTTTAGGAACAAG	TGCGCCACTCCTAGGTAGGTATAA	132	55
TATGTATGTATGTATG	TATG	CTGTGGTCTGCAGAACTAAGTGTCA	TTTTAATAATCCTCGGCGAAGTCC	88	55
TATTATTATTAT	TAT	TAGAACATCAACTGCTGGACTTCG	GACCATCTTTCGCCTCCATATACA	116	55
AATAATAATAAT	AAT	GCCATTACGAAAAGCATTCAAGAC	AATTATTTTGCGTTAATTCGTGCG	148	55
ATAATAATAATAATA	ATA	CCCCTTCTTAGCTCTGGTTCCTAA	TTATGTTTCTACTGTTGGGTCGCA	141	55
AACAACAACAACAAC	AAC	AAGCATATCGTCTACACAGAAAACCA	ACGTTGAGTGGCAAATTCATTTTT	107	56
TCTCTCTCTCTCTCTCTC	TC	TCTCTCTCTCTCTCGTCTCGCTCT	GTAAACTCATCTGGAGTGGCGAAT	148	56
TTATTATTATTATTATTATTA	TTA	TACTGTTGGGCAATAAATGCTTTG	AGTTGTCATTCCCATTTTCACCAT	91	56
TCTTCTTCTTCT	TCT	GGACGAGGTTCATCTTCAACTGAC	GCAAAAGAGCATGTTCACATTACG	95	56
TTCTTCTTCTTC	TTC	TGGCTGTTGTATTCTTGTATTCCTCC	GAAAAGTGAATAAGAAAACGCAACGTA	139	56
TTATTATTATTA	TTA	TTCCAAAATTGTAGCATCCACCTT	TGTCTGTCTCTCTGTCTGCGATTC	118	56
AATAATAATAAT	AAT	CAGTTCTTCTGTCTCCAAAGGCTC	GACTAAACTTCGCCTTAATGCTGC	139	56
ATAATAATAATA	ATA	AGATCTTTCCATTCTTGAACAGCG	TTCAGACAATGTAGCCGTAAGAGTACC	124	56
ATTGATTGATTGATTG	ATTG	GAAGCAGTGCCCTAATAGTAGCTTTTT	AACGATAGAAAGTGAAAGGCAACG	95	56
ATTATTATTATT	ATT	GAATCCTAGGAGAAAAACCTTGGG	TCAGTGTATTTTTAATGTGGATTTTGC	108	53
TAATTAATTAATTAAT	TAAT	TATGGAAATGTTGTGAAATGCACC	AGCAGAAGGTGAAACAATCAATCA	135	56
AATAATAATAAT	AAT	TCATTTTCTTCGTTCACATCCAGA	CCGCCGAATTTTTCAGTAAGACT	120	53
ATAATAATAATA	ATA	TGGTTGAACAATTTTATCAAATGCAA	CAAACTCTGCCTTCTGGCAACTTA	145	55
TCATCATCATCA	TCA	AGGGTGGTACTTGATTGAAAGACG	TGAAAGTTATGTTTTGCAGGGCTT	91	56
TGTATGTATGTATGTATGTA	TGTA	TGAGAAACAGCGAAGGTCTCAATA	TGTTTAGAAACCGTTGTAAATCGC	159	56
ATAATAATAATAATA	ATA	GAAACGATTGTTCAACACCTCAGA	TTAATGTGTTCTTCTGTAACGCGG	134	55
AATAATAATAAT	AAT	GTTGCCTTAGCTCAGCTTGTGAAT	ATAGTAGAGCACTCGTAGAGCCGC	104	53
TACATACATACATACA	TACA	GGTCCTTGAGACGTATGCAAAGTT	CTAGTGCAAAGCATCTGCAAAGTT	148	56
AATAATAATAAT	AAT	AGCGGTTTGAGGGTTGATGTTATT	GGCAATCTTTTTGAGCATTTATCG	155	56
CTTCTTCTTCTTCTT	CTT	CATTCTAGATTCCAGCTTGCCAGT	GAGGTATTTGACTTTCACTGGTTTTGA	96	56
ATTATTATTATT	ATT	TGTAGGATGACGAGACCATATTTGA	TATTGCCCCATTGGTGATAATCTT	109	56
ATAATAATAATA	ATA	AACTGTATACCACAACGCAACGAG	TCATTATAGCATGAGCTGCCTCAC	106	57
ATTATTATTATT	ATT	CTGGGTTCCATCTGTTTATTGAGC	CAATACTTGTTTGTACCGCAACCA	127	57
TTATTATTATTA	TTA	GTGGTGTAAATGCGTTTGGTGTAA	CTTCTGGTGCATGTTTCTTTGATG	148	57
TTCTTCTTCTTCTTC	TTC	CCCACGACTAAGGAAAATTACAAGA	CATGTGCTGGTACATCTTTATGGC	109	56
AATAATAATAATAAT	AAT	CATGGATCTCCATCAAGTAACGG	TGACTTGTGCAAACACCTTTGAGT	117	56
ACAGACAGACAGACAG	ACAG	ACCCAATCAAACACAAAATTTCATC	ACAAAATACGAAACAAGGGCGTTA	160	56
AATAATAATAAT	AAT	CAGGGTACAATGGCATAACAAACA	TCAACGTCCTGTATCTCGAAGTCA	114	56
TTATTATTATTA	TTA	ATTAAAATGGCATGATGGTTCGAT	TTTTCCAAAGACTGAGAAAACAAACA	149	55
TTATTATTATTATTA	TTA	CTCTGCCTTTTGGCAACTTAGTCT	ATCATTATTGGGGTCTTTTGTCCC	123	56
ATTATTATTATT	ATT	ATATGAGATGACGGAAAGGGTTCA	GTAAAGGGTCAGGTGCGATATTTG	144	55
TTTTATTTTATTTTATTTTA	TTTTA	TCGATTGGACCATTTTAGTTGGTT	TTTTTCAAGCTTTCGAGAAACGTC	122	58
ATTATTATTATTATTATTATTATT	ATT	TTAAGCCGATTATCGTCGGAAAAC	ATACAGCCCAAGCTGATAAAAGCG	133	55
TAATAATAATAA	TAA	AGTACGGCTGATTGCTGATCTAGG	GCTGTCACTAGAATGGGAGGAGTC	117	55
TGATGATGATGA	TGA	GACTCCTCCCATTCTAGTGACAGC	GAATAGGTACCTGTGAACCATCGC	130	55
ATAATAATAATAATA	ATA	CAATACTTGTTTGTACCGCAACCA	GAAGCTAGACTTCGCCATCAGTCT	142	55
ATAATAATAATA	ATA	CGTCAATCGGAGTGATAGGTGTTA	TTGTATTTCACCTAATTTTGATGAGTCC	104	57
GTAAGTAAGTAAGTAAGTAA	GTAA	AATGTTGGTGCAAAAGGGTAAAAA	TGACCATATTGCTTTGATGACTTTG	157	55
AGTAGTAGTAGTAGT	AGT	CATAGCTGAGACAGAAAGGGCAAC	GAGCTCCGCCTTTTGAAATTTACT	105	55
ATAATAATAATAATA	ATA	CAAGTGCGGGTGAATTATTCTTTC	ATTGGGCTAAACTTCGCCTTATTG	117	55
TACATACATACATACATACATACATACA	TACA	AAACCGTAGTAAATCGCGTTCAAA	CCGTTCGCGCATTAGAGAATAGTA	119	55
TATTATTATTATTAT	TAT	CCTCTATTTTGACGATTCCAATGC	AGCTGGAAAAAGAAACTCAACTGG	113	55
AATAATAATAATAATAAT	AAT	CAAGCAGGACAATCTTTTTGAGAA	CTGTGGCTGAATTTCGCTCTAATA	128	55
AAGAAGAAGAAG	AAG	CGAAATGCAGGAAAACACAAGTAA	GAATAGCGTCTGCCAACGAAAG	150	55
GTTGTTGTTGTTGTT	GTT	TGTCTACTTGAGGAGAACGTGCG	TTCCACCCAACAACAAATACAACA	131	55
ATTATTATTATTATT	ATT	GCAACTTTGTTCTTACCGGACAGT	CGGCCAACTCTATCGACTAAGGA	80	55
TATTATTATTAT	TAT	AGTTGATAAAGACACTGTGTGTCGAA	ACAAACATTAGCGAGGAAATGTGA	142	55
ATAATAATAATA	ATA	TTTGACTGGCTCCATGGAATGTAT	GGCTTTGGCAACCTTGTATATTGA	155	55
TCGTCGTCGTCG	TCG	TTATGTCAGTATTCCGGAGCATGG	CGCTACGCCATCCTCTAATTCAATA	149	53
CTCCTCCTCCTC	CTC	GCCTTAATTTGTTTCCCGTCCTAC	TAAAGACGACCCTGTAGTTGGAGC	121	53
TAAAGTAAAGTAAAGTAAAG	TAAAG	TTCTGAAACTGTCAAAATTGTGGAAT	GCTGAAGAACGTAAATGTTAGCTCC	134	53
AAGAAGAAGAAGAAG	AAG	TCAGGCTCTCATTTCTTGGCTTAC	ATATCCCACCCATGATGATGTCTT	102	55
AGAGAGAGAGAGAG	AG	AAATTGGCCTTCCTTCTTGAAGTT	GCCCTTCTTTTTGAGAGTCCATTT	154	53
TAATAATAATAA	TAA	GCAACGGTGACTTACAGCTCAGT	TGTTTGTCTTTCGCTTTAAATGCAC	134	53
TAATAATAATAATAA	TAA	TAGCATAGCGTTCCAGTTGATTTC	TCTTTGAGCAATGCATTATAATTGAGA	160	56
CAATCAATCAATCAATCAAT	CAAT	CACTATCGAGTATCGTTCATACCAAAA	GATGTGCACCATAGACGGTTTTTA	159	53
TACATACATACATACATACATACA	TACA	TGAATTATTGCATTGTCATCGGTC	ACGCTTTTATAAGCTTGGGCTGTA	146	53
TGGTGGTGGTGG	TGG	TAGGGCATCCAGAGATCTATCACC	AGAGTGGGCTATTTCCTCCCTCTA	107	57
TTATTATTATTATTA	TTA	CGCCCCTCCCACTGTATAAAATA	AAATTATCGTTTGTTGGGAACGTG	130	53
TTATTATTATTA	TTA	CTCGTTCTCCACAACGGACTCTAT	ATTCCCCACTTGACCATTACACTG	144	53
TAATAATAATAA	TAA	GTGCATTATGTAAATGCATCACGA	GCCGTTTGGCTATTCTTCATTAGA	139	58
TGTATGTATGTATGTA	TGTA	TGATAAACATGGTGTTCCGCTATTT	TTATTGCATTGTCATTGGTCCTTG	148	60
ATTATTATTATT	ATT	TAACGCCTGACTGACTGACTTCTG	TAGATGCTGACTTAGCACAGCTCG	124	60
TTATTATTATTA	TTA	GAGGGTGAGTGGCGTATAGTTGTT	CAGATGATAACGCCAGTAAGGAGG	108	57
TAATAATAATAA	TAA	TTGAGCTGGTACAATGTTTCCGTA	GACTTCGCCATCAGAGCTTACATT	130	53
TTATTATTATTATTA	TTA	TTTTGCATACTCAACCAATTGCATA	AGTATACGCGTGAAGCTCTGCTG	146	53
AGAGAGAGAGAGAGAG	AG	AAGGTAGCCTAAAGGCAACACTGAT	AAAAATCTCGCACGACAAAAACAT	84	55
AATAATAATAAT	AAT	AAAACGAAATAAAAACTGGTACTCTGAA	GGCAATCTTTTTGAGCATTTATCA	123	56
TCTATCTATCTATCTA	TCTA	TTGAATCACAAAGATCGTTTCCAA	TAACAGCGCGATTTTTGTTCACTA	135	55
ATAATAATAATAATA	ATA	GATGTATCAGTCTGGTCAGGAGCTT	TTCTGACAATGAGCCCTAGAATCA	146	55
TTCTTCTTCTTC	TTC	TGGTGACGCAACAGTATCTTCTTC	AAGAATAGGAGGCAAGAGCGAGAG	160	55
TCTTCTTCTTCT	TCT	CTCTCGCTCTTGCCTCCTATTCTT	GAGGGGGATCAGGAGGAGAAATA	128	55
TCTTCTTCTTCT	TCT	TTCGCTTCCTTTTCTTCTTCCTCT	GCAAGCCTTTAGTTTAATGTCACGA	131	55
ATAATAATAATAATA	ATA	ATGGCAACGGTGTCAATTATTCTT	TATGCATCAATTTGCGTATGTGTG	148	55
TTATTATTATTATTATTATTA	TTA	CGATCGTGAGGCTGAGTTCTTCTA	AGAAACTGGAATAGCCTCCGAAAA	90	57
AATAATAATAAT	AAT	CAATAGCGGTTTGAGAGTTGATGTT	ATCTTATTTCATTTCGTGGGGGAT	136	57
AATAAATAAATAAATA	AATA	TACGGTATAGTTCGGCTGCTAACG	TGTTTGAATGTTGGAGGGACAATA	139	57
ATAATAATAATA	ATA	CATAACAAGCTAACACAAAGACAGCA	TGTGCCATTATACTCCCTAGACGA	115	57
TTATTATTATTA	TTA	CTACACTCTAACCACTGAGCCAACC	CCTGGACGAGAAGCTACACAAAGT	139	57
TATTATTATTAT	TAT	ATCTACATGCGCCCGTTATGTACT	TCGCCCCAGTTTTCCTCATATT	133	57
TGATGATGATGA	TGA	AAAATTGAGAACAGACATTTACGAAGG	TTCTACTCTTGTTGGGCTACCTGG	128	57
ATGATGATGATG	ATG	CCAGGTAGCCCAACAAGAGTAGAA	ACAAACCTGTTGTTCTATGCCAGC	117	58
TATCTATCTATCTATCTATC	TATC	GTAATTGGGTGCGTTTGTACCTGT	TTCAGGAATCGGTTATTGATACGG	94	58
TGTTGTTGTTGT	TGT	TCTGAATGGTTAGAGAGTTGAACAGC	TGGATGCTAATTAAGGCTTTGAGG	100	57
TCTTCTTCTTCT	TCT	GGAAAGACCTTCTTCTTTTGGGAA	TGGAGAGGGCGGTTGTAAGTAGTA	150	57
AATAAATAAATAAATAAATA	AATA	GCAATTTGGATCCTGTCTGTAAGC	GGAGAGCGATAATTGACACCTGAT	97	57
TATATATATATA	TA	GTGAAGACATTCCGGTGTCTTGTA	ATCGTTGAGGCAGTACAAAGTCTG	86	57
TTATTATTATTA	TTA	CGAATCCGTATTTAATATCAAGCATTTT	GTTTGTAAGCAACATGATGTGTCG	86	55
TATTATTATTATTATTATTAT	TAT	AATTTCTTGTAGCTCCGTGTCGC	CGGTACACTATATGGCCGTGATCT	158	55
GAGAGAGAGAGA	GA	GAACACGAGAGGGACAAGCTAAAA	ATGTGAACCCCAAACTACGACCTA	102	57
ATTATTATTATTATTATTATT	ATT	TGCTTGTTGGTATGAGTCTTAGGGA	ACAGAAAAGCACAAGAAGCGTAGC	104	57
ATAATAATAATA	ATA	GATATAAAAATGCATGTCCCCCAA	AGAAGATTCCATGCATTGGCTTAG	108	57
TACATACATACATACATACA	TACA	GTTGTAAATCGCGCTCAAAGATTC	TTATCCTTGTTAGAAACGCCAGGA	97	58
TACATACATACATACATACA	TACA	GTTGTAAATCGCGCTCAAAGATTC	ACGTCTCAAGAACCGATGACAATAC	145	57
ATTATTATTATT	ATT	TATGTCTTACACGCCGACAGAGAA	AACTGTACCAGGATTCGCAGCTTA	97	57
TAATAATAATAA	TAA	TGGAATGAGATTTGTTTTGTCGAA	GTTGGTGGTCGAGAAGGACTATGT	104	57
ATTATTATTATTATTATT	ATT	CCTATGCACTCAAACTCCTATGCC	AATCGAATCTGTCCCAATGAAAAA	135	57
TATTATTATTATTAT	TAT	GATTATTTGGCCGATTTGTAGCAC	TCGAAACGATTTTCTATGTTGCAG	158	57
ATTATTATTATT	ATT	CGAGTGGAACAAATGTAGGGTTTC	AGATGCACAAGGCACAAACAAAAT	120	57
ATAATAATAATA	ATA	TGTTCCATACAGAAGTACAGGCGA	CCTATGATTGGGAGTGAAACTGTTG	105	57
TGTGTGTGTGTGTG	TG	GCTCTTCTTACTGCTCACTCAGGG	ACACCTCAAACCAATAGGAACCAA	142	57
ATAATAATAATAATA	ATA	GCTGTCACTGCTATCAAAGGTACG	CTAAACTTCACCGCATTGAGCC	158	58
AGTAGTAGTAGT	AGT	GCTGCAGCTCTCTATACAACACGA	ATATACTAAGGAGGCGACGCTGTG	104	58
AGGTAGGTAGGTAGGT	AGGT	ACAACTGGTCATTGACTGATTCCA	GCTAATGATTTTGTTAAAAACCGTCC	149	57
AAGAAGAAGAAGAAG	AAG	CCCTGTCACTGCTTTTTGTGAAC	TTTTGCCATCGATGTTAGCAATTT	107	55
AGTAAGTAAGTAAGTAAGTA	AGTA	ATAGTCCAATACGCTTACGCTTGG	TGATCATATTGCGTTGATGACTTTG	143	57
GGTGGTGGTGGTGGT	GGT	CTCGTATGCTAAAAATTCACCCCA	CCAAAAATGATCAGCTGAGTTTCA	139	57
TAATAATAATAA	TAA	GGTAAGTATGTGGGGCAATGAAAC	TATTCTAAACATACACCCACCGGC	109	57
TGGTGGTGGTGGTGGTGGTGGTGGTGGTGG	TGG	CGTCCAACTTGTACACCACCATAA	AAACGATTCCAGCTGAAGTAGCAG	127	57
TCATCATCATCATCATCA	TCA	TGGTTCATTTTTCAATTGAGTGGA	AAAAGGAAAGCGAGAAACCGAAT	103	58
TAATAATAATAA	TAA	AGGGTTTTGTCATTTGTCATTCTTCT	AGACCCCGCCATCAGTTTATTATT	147	58
CTACTACTACTA	CTA	TGGAAAGTTCGAAAATACTACTACCTGC	GTTACTAGCCATCGTGCTTGGATT	128	56
TCTTCTTCTTCT	TCT	TGAATCTGGGTTTTCTTCGAGTTT	TGTGCTGTTATGTATTGTGAAAACCA	130	57
ATGATGATGATG	ATG	GATCTAGTGGAGTCCATGAGTTGTACT	AACAAAGAATAGTTTGCCAGAATCA	150	53
ATTATTATTATT	ATT	GGTAGAGTGGCCTTGGCTAAACTT	TTTAGCTGGTGGTGATCAAAGTCC	141	57
TACATACATACATACATACA	TACA	GTTGTAAATCGCGCTCAAAGATTC	TGTAAGAGACAAAGAGTCTGGGGC	131	57
ATTATTATTATT	ATT	GATATTACAAAGCCAAGCAGGGAA	TCAGCCTTATCCTTAAAACGAAATAAAA	150	57
TATATATATATATA	TA	TTGCTTAAAATTTGGACTTGGATG	CATATACTGATGCATTCCCTTCCT	158	50
TAATAATAATAATAA	TAA	CGCGAGACTCTTGTAGGTTGTAGG	GTTGAGACTGTCATTCACCACCAC	158	55
TAATAATAATAA	TAA	GCAAAAGCTGATCTCACATGCTAA	TCATGAAGGTTTTCATGGTATGGA	139	55
TCTTCTTCTTCTTCTTCTTCT	TCT	CACCAGTTGTTGGAGACAAAATCA	AGATGTCTGAATATACACGAGCCCTT	112	55
ATTATTATTATTATT	ATT	TTCTCAGGAGATTTTCAGCAAGTG	ATGACTTCTAGCTGGCTGAAAGGA	127	55
TATTATTATTAT	TAT	TAATTCGATATTCGATCGTTTGGC	TCATCATTATTATAAGGTGCCCCAA	138	55
ATAATAATAATA	ATA	CCTGCAGTACTATACCGTCCTTCC	GTGCCTTTCGTGTGCTTATCATTA	139	55
ATAATAATAATA	ATA	CGTGGTGAGAAAGATAGTCCAGGT	TGCTGATTGCTAGCCAGGTAAAAT	142	55
TATTATTATTATTATTATTAT	TAT	CCCTTCCTTACCGTTACATTTGATT	CACACAGTTCTAGGCGCTGTAAAGT	160	55
TAATAATAATAA	TAA	TTTGGGTCTTCTTTTGGTGTCTTT	AAGTATCGCTGCATGGGAAGTATC	145	55
TAATAATAATAA	TAA	ACTTGGGTCAAAATCATCAAGGAA	GGCATTTGGAGATTTGTATGCTTC	123	55
ATCATCATCATC	ATC	ACTGCGCATGTCTCTGTCAAATTA	ATGACCACTATAGCGAAAGCGAAA	135	55
ACTACTACTACT	ACT	TTTTTAGCCAATAATTGAGGTGTCA	AAAATAGCTCCTCTCTGTCCGAAT	160	55
AAGAAGAAGAAG	AAG	GCAACAAACGCAATACCAATAACA	TACTCGTGGAATCACCAACAGAAA	123	55
AAGAAGAAGAAG	AAG	CGCAATACCAATAACACAGACCAC	TGAACTGTTCCCTTACACCTAGCC	137	55
ATAATAATAATAATA	ATA	TAAATTTTATGCATGGCGAGGG	AATGTGATTGCTGAATGAAGACGA	115	55
AAAGAAAGAAAGAAAGAAAG	AAAG	ATAAAGATCAGAGGCACGGCAG	TCCTGCTTCTGGTCTAATCTCCTC	86	55
TACATACATACATACATACA	TACA	GGTCCTTGAGACGTATGCAAAGTT	GGCACCCAGGGTTTCTTATCTATC	154	55
AATAATAATAAT	AAT	AAATAAAAGCGGGTTTGCCTTTAG	CTGCAGAGTTATGTCTGGCTGTGT	154	55
TTATTATTATTA	TTA	TGGAGCTAGACTTCGCCATTAGTC	GTTACTGGGTAGTGGAACAGCAGC	155	55
TATTATTATTAT	TAT	TTGGTACATCATGTCGCAGTAGTACA	TTGGAAATGTGAATGAATGACAGG	101	56
TAATAATAATAATAA	TAA	TGCCTCAACAACAGGTAAAACATT	AAAAACAGCTTCAAGCATTCGC	125	56
AATAATAATAAT	AAT	ATATATCAGTAGCGGGCGTGTCAT	ATTCCTGGGAAAGTAAAAGAAGCG	101	56
ATAATAATAATA	ATA	CAAACATGACATCAATGACACACAA	ATGTCCCAAAATTCCCTTATGCTT	90	56
AATAATAATAAT	AAT	TCCCATAAGGGATCATTGAAAAA	CGAAATTGCGTTGTCCTGTAAATA	111	56
ATTATTATTATT	ATT	TTACTGTTGAGCAATAAACGCTTCA	ATGGAAACGTTGGAGATTCGTAGA	102	56
ATAATAATAATAATAATA	ATA	TGCTCAACAATTGAACTTTTTCCA	GCTTTTTGCTAGACTCCTACATTCCA	140	56
ATGAATGAATGAATGAATGA	ATGA	ATTTGGAGAGCAAGGGGAGAAATA	ATTATAGCTGCGAAAAATGGGACA	119	55
AATAATAATAAT	AAT	AATACAACAGCGGTTTGAGAGTTG	TTTTATTTTTATTCCATGGGGGAT	134	55
ATTATTATTATTATT	ATT	TTCTCAATGTTTACCACACTACGACC	TAGGTAATGCTTCAATCGCACCTT	136	57
TGATGATGATGA	TGA	TAGATCCTTTGTCAGTGAAGCAGC	TAATCAAATCCAATCCGCAGTTTT	139	56
ATTATTATTATT	ATT	GTAGCTGTGCTAAATCTCGCTCCT	GCTCCGACATTGTTTCTGCTTAAT	122	56
TGTGTGTGTGTG	TG	GTGTCCGCCACTGTCATTAACATA	TTAAGTTAGACCTGTGGCCTGTCC	113	56
ACACACACACAC	AC	AAAGGCTAATGACCATAGCAGTCG	AAAATGAAATCATGTGATTCCCAAA	116	56
AAGAAGAAGAAG	AAG	TATACAGGGTGTGATTCCTCATCG	CCTGCATTAAATGAATAAAGGGCA	153	56
CATTGCATTGCATTGCATTG	CATTG	TCGAGGTCATTACAACAACAGCTC	CTATAGACAAGGTCATTGGGTCGG	128	57
ATTATTATTATT	ATT	TTCAACCCACTAGACCTCAGGAAG	TGCAGCAAACCAGTTCTTTTGTAA	90	56
AGTAGTAGTAGT	AGT	AAGGTAGCATTCATTTTCTTTCCTGA	TGCTGCTACGATTCAAAACTTCAA	121	56
TTATTATTATTATTA	TTA	TGCCTTCGGCAAGTAATATGTGTA	CAACTTGTGGTTTTTACTACCGGC	130	56
TATTATTATTAT	TAT	CATCCATTTTTCCTTGAGTTTTGG	ACATCATGTCGAAGGATTTTGAGA	91	55
CTACTACTACTA	CTA	ACCTTCAAAAACTTGTCTTGGCAC	CGATTAATATCTTCGAGTGAACTGTCA	158	53
ATTATTATTATT	ATT	GATATTCTGATCCACCGCAGGTAA	TATAATAGCCTAGGGGATGCGGTT	119	56
AATAATAATAAT	AAT	GACTAATCAACGACTCTGCGGTTT	TTACCCAGTGACTACTCCTCACACC	159	56
ATTATTATTATTATT	ATT	TCCGAATTTCCTGTAATTGGGTAA	CCCCTAGCAACCACTACTTCAAAA	112	56
TATTATTATTAT	TAT	ACTCGATGACGAAAACTTCATGGT	TGGACACAACTCTATGAAAAATCAACA	135	56
AATAATAATAAT	AAT	TGTCAAAATAATGTCCACGCAATC	CGGTACTCTGATATTTACGCCCTG	143	58
AGGAGGAGGAGG	AGG	TATGAAGCAGAAACAATGTCGGTG	TCGCAAAATAACTGTCGTGGTAGA	110	56
AGATAGATAGATAGATAGAT	AGAT	ACCTTTCACTGCGAAACCAATAAG	CGAGTGGAAGTTTAAAGCACGTTT	144	56
TATTTATTTATTTATT	TATT	ACACCTTACAGACTATTCGGCCAC	CCTATCCAATCATTAGTCCCACCA	120	58
AGAGAGAGAGAGAG	AG	CTGTACTCCGTTTTTGTACCAGCA	TGTCTTTCTCTCTGTGTGTCTCTCTCTC	148	58
TTCTTCTTCTTC	TTC	GCACATGCATGCTTCAATATTCTT	TATGTTGAATTCTTTCAATCCGGG	98	55
ATTATTATTATT	ATT	CCACTCTGGCGAGGTTGTATTTAT	ACTCAACCCAAGCCAATATGAGAC	136	55
ACTACTACTACT	ACT	GTTATGGTTATGCCTACGCACCTT	GTGTGCACATATGACCAAAACTGA	147	55
TTATTATTATTATTA	TTA	TTGTTCTTTTCTACCTTCTGCCATT	CCACAATAAAGCTAGCACAGATGC	124	55
TATTATTATTAT	TAT	TCTGTAATGGTATTATATCTGTTGGGCA	AAATACCCAGATGAGAATGGGACC	110	57
TACTACTACTACTACTACTACTACTACTACTACTACTACTAC	TAC	GGTTAGGTCACTGCCTAGCTGTTG	AAGATATTTGTGCCTCAGAAACGTG	143	57
ATTATTATTATTATT	ATT	TTTGGCTAAACTTCGGCCTTTTAT	GTTGTGCAACTACCTGCATCTTTG	109	57
TCTGTCTGTCTGTCTGTCTG	TCTG	TGCGTGTTACTGAAAATCTGCAT	TTGATTGTGCGTAAAAACCTATTGTT	160	57
TAGTAGTAGTAG	TAG	GTAGTTTTGAGCGACGCGTATCAT	GAGGAAGAGGCCATAAAGGTGTTT	152	57
TCTCTCTCTCTC	TC	TCCATAACATCCAAACCTTTTTGC	TTGCACCCCCATGCTATAAATTAG	133	57
TTATTATTATTA	TTA	AACATAAATAGCACTTTGTCAGCGG	TGTTACCGACACATTTTAAAACAAAAA	147	57
AATAATAATAATAAT	AAT	GAGGACAGAGTCTAGACCGCTTGA	TTGTTTAGGATGTTTCGATGACTGTTT	121	57
TAATAATAATAATAA	TAA	CAAAGATATTGGAGGTTTCGCATC	TAGTTCCAGTAAATCCGGCATCTC	146	57
GTAGTAGTAGTAGTA	GTA	TGTGATGATATGATGTGGAATCCTG	AATGGAAAAAGGTGTTTGGAACAA	132	57
TTATTATTATTATTA	TTA	ATCCAGCATTAATGTACCATTGGG	ATGCACTCGAATCACACTTCCTAA	121	57
TAGATAGATAGATAGA	TAGA	TAACTGCAGACGTCGAATGAAGAC	AATATGTGTGCTTGTTTTGTTGCG	158	58
TCATCATCATCATCA	TCA	CACTAGAGCGGTAAACCCTTTTGA	TACCTTACTAGCGACTGAAGCCGA	138	58
AGGTTAGGTTAGGTTAGGTT	AGGTT	AGCACAAATGAATAACAAAATTTGAAGA	GCGTCGAGCCTACTTTGTATCACT	146	57
ATAATAATAATA	ATA	GGAATCATCATCAAGTTTTCGAGC	GCTGAGCTAGACTTCACCACCAGT	157	56
TTATTATTATTA	TTA	GCAGTCAGTTTTTATTGCTTCTCCA	CAATCACTAATGCGTTGTTTCCAC	157	57
ATTATTATTATT	ATT	CAAATATACCGCGTTTCATGACTG	GCTGCGCTCTACTCATGTTACTGT	88	57
TAGATAGATAGATAGA	TAGA	GACAAGTCTACTCGAAAGAGCCCA	TGTTAATGGGTTGACTGTTGGAAA	152	57
ATAATAATAATA	ATA	TCATTGTCAGTACAGCGATTCAAA	TCTTAGAACAATCTCAAACCTGCAA	106	57
TTGTTGTTGTTG	TTG	GACCTATGCTCTAACCACTGAGCC	GGCTGTTGCTTGACAGTTTCTTTT	144	56
CACACACACACACACACA	CA	CGCGATCGGTTATGTAAATCAAAT	ATCGGATTCCTGAATCGTTACAAA	108	57
AGGAGGAGGAGG	AGG	ACACATAACACGAGGCTAATGACC	TGCATAGAATCAATGAACAAGTCAG	156	50
ATAATAATAATAATA	ATA	TTCAAAGTCGTAGCTCGGAAAATC	TCGTAACGAGATCATACGAAATGAA	110	51
TACATACATACATACATACA	TACA	CGGTCCTAACAAGGAGAATGAAAA	TACACTGCTCAACAATCAACTGGA	154	57
TGATGATGATGATGA	TGA	GAGTTTGCACCTTCATTTCATGTG	GAATCTGAGTGCTTTGCCAAACTT	98	57
AATAATAATAATAAT	AAT	ATTTTTAATGATCTTGCCGCTGAA	TTGTTTGCCCTGTAAATGAATTTCT	151	57
ATTATTATTATT	ATT	GCTAAGCAGGGCAATATTTTTGAG	TCAGCCTTATCCATAAAACGAAATAAA	149	57
CAAACACAAACACAAACACAAACA	CAAACA	TTTATTAGCATGGTTTTGTGGCAA	AGGTGTGTGTGTGTACGTGTGTGT	102	57
TCTTCTTCTTCTTCT	TCT	ATCCACGCTGATGAAACCCTATTA	GATCAAAATTCAACGGCAAAAGAG	148	57
TGTATGTATGTATGTA	TGTA	CAGCTGCGTTTTGTTCTTCTTTTT	ATTATTGCATTGTCATCGGTCCTT	158	57
AATAATAATAATAAT	AAT	GAGGTAGTCTAATTCCATTCCGCA	AAAATCATCTCACCCCTTCCAAAT	133	55
ATTATTATTATT	ATT	ATTTGGAAGGGGTGAGATGATTTT	GCGCCAATCAATATTGGATAAATG	140	55
TCATCATCATCA	TCA	AAAATTATTCTGATGCGATTGTAGAGC	GCTTTAAAAATTTGTGGCGACATC	129	55
TATTATTATTAT	TAT	GAGAGAAAAATGCAAATAGCAACGA	ATCCCTTGAACTATGTGTGATCCG	133	55
AAATAAATAAATAAAT	AAAT	AGTTGACGCCGCTAAACTAAACAA	CCATCCATTCATTCATTCATTCCT	138	55
TTATTATTATTATTATTA	TTA	TGTGGCTTAATTTCGCCCTAATAA	ATCTTTGATTGGAGTTCGCTTGAC	143	56
TATTTATTTATTTATTTATT	TATT	GGAATTGAATGCCTACATCAGGTT	TTTTCCCTTTTGTTATCATTGCAGA	134	56
AATAATAATAAT	AAT	CAAAATCCTGACATACTGTGCAAAA	CTAAACTTTGCCTTATTGCTGCGT	124	56
AGTAGTAGTAGTAGTAGT	AGT	TTGTGAAGTACGTCATAGCGACAAA	GTTATATCCGGGGGTAGCAAAAAG	146	56
TTACTTACTTACTTAC	TTAC	TGATCATATTGCTTTGATGACTTTGA	CATTCTGCCATTATGTACTTTACACGA	136	56
ACACACACACACACACACACACAC	AC	CGCTTGTACATGGATGTTAAACAAA	TTGTGAGTGGGGGTCTGTATAGGT	132	56
ATAATAATAATA	ATA	TTAACAGGATTAAAATGCCTGAAAAGT	ACAGTTCCGCTGTATTTCGAGTTT	98	56
GAAGAAGAAGAAGAA	GAA	AAAAATCATGTAAACGCGCAGTAA	TGATTGTTCTATCCTTGTATTCCTCCT	143	56
AATAATAATAAT	AAT	ACAGTGGTTCGAGAGCTGATGTTA	TTGAGCATTTATCCAAATGAGGGT	156	56
AAGAAGAAGAAG	AAG	GAAGTAAAACGGTGAAAAGTGCAT	AAAACTTAAGATATTGTTACGTCGGC	82	56
TTATTATTATTA	TTA	GCTCGCAATGACCTGGTATTAAGT	AGCGATGGCAAAATAGCAAAATAA	123	56
TATTTATTTATTTATT	TATT	AGTAAAATTACCTGAGCATCCGCC	TTTCCTATGATTGGGTGTGAACCT	130	56
AATAATAATAAT	AAT	GAAAATATTTCCTACAAACAGCTTTGA	TTTTTCTGAGGGATAATTAGGCAA	145	56
ATTATTATTATT	ATT	GTCAGAAAGAAAGCTAGACGTCGC	AAAACTAGCTTGGTTGCCTGGAAT	152	56
AACAACAACAAC	AAC	GCAGTGTACAAAAATGTCACCCAA	CCAATGACTTTTTCGGCTAGTAGG	137	56
TCATCATCATCA	TCA	AATGTCACCTCGTAATTGCACCTT	CACAAACCTGTCTACGTTCTCACG	118	56
TACATACATACATACATACATACA	TACA	TTAGAAACCGTTGTAAATCGAGCC	TTTTTAACACGCTTTTATAAGCTTTCG	88	56
ATGTATGTATGTATGT	ATGT	AAGTTCTCTCCATTTTCAACACGC	AGGCGTACCTATGCAAAGTTTCAA	137	58
AATAATAATAAT	AAT	TAGTCACTGGGTAATGGAACAGCA	CGCCCCTCCCACTGTATAAAATA	138	58
ATAATAATAATA	ATA	TCGGAAATCCTGGCTTATTGTAGA	CCGTTCTACTGAACGAAAGCTGAA	159	60
TATTATTATTATTATTAT	TAT	TGGGACCGTTTTGTCTGTTAGTTT	AATTGCCATGTGTTATAGCCCAGA	117	60
ATGTATGTATGTATGTATGT	ATGT	ACGGATATAAGCAATGAGGTCCAA	GTTGTAAATCGCGCTCAAAGATTC	126	56
TAATAATAATAA	TAA	TCTTGAGACATTCTTTTTGAGCCC	AGTTTGTTTGTTGTGGCTAGTGCC	108	56
ATAATAATAATA	ATA	TTTCTACTGCAACCATGCGAGATA	TTGATTAAGTAGTGCAGCCGTTGA	129	56
ATGATGATGATG	ATG	TGAAGCAGAAAATGCTTGGAGATA	TCCGACTCTCATTTGTTTTCAAGTT	139	56
TATTATTATTATTATTATTAT	TAT	CAGTAACTTTGCGATTTGGTGATG	CATGTTCTGAAATAAATGATCGGATG	158	56
AATAATAATAAT	AAT	GCGGTTTGAGAGTTGATGTTATTT	TTTTCGAGCATTTATCAGAATGAGA	160	55
ATAATAATAATAATA	ATA	TAACATCTCAGAATGCTTTTGCCA	ATGGTATGGAGGAGGAGGAGGTTA	125	55
CCTCCTCCTCCT	CCT	CAGGAGGCGAGGTTTAGATCTTGT	ACTTGGTGTCACCCTAGACAATGG	81	55
TAATAATAATAA	TAA	GCATTTCTGCTCTACTCAAGTCAA	TTTAATTTGCGTTAATTTTTCCGA	133	55
TAATAATAATAA	TAA	GGCTGTGAAGCATATTTTAGCTCC	CATGGTGTGCGAAGTAAAAAGAGA	155	55
CTGTCTGTCTGTCTGT	CTGT	ACGTGATCCTACATCACGAAATTCT	CCTCATAGCATATCACACCCCAAT	141	55
ATCTATCTATCTATCTATCT	ATCT	ATATCGCAGAAATGCAAGACACCT	GCGCATATTGGACAACCCTGTAT	153	55
CCTCCTCCTCCT	CCT	CCCTGTTAAGGTTCTCCTGACAGA	AAGAATGGGATCCACAAAAGATCA	98	55
ATATATATATAT	AT	TGTAGCGCAGAATAATTTATGTGATAGG	GCCGACACGTGTTTCTAGTTCTCT	160	55
TGATGATGATGA	TGA	TAGCCACTTACGTTGAACCACAGA	CTGTATGAAGACTGGTGAGACCGA	119	56
AATAATAATAAT	AAT	TCAGCCTTATCCTTAAAACGAAATGA	GAAGCCAAGCAGGGAAATCTTATT	153	55
TATATATATATA	TA	GTCGTTGTCAAAATGGCTTTTACC	TTAGACAGATCAAAGAAAAGCGCC	134	55
ATTATTATTATTATTATT	ATT	GTGACATATCCAATGCCTTCAATG	TTGTCAAGCAGCAAAATAATTCCC	113	55
CTCTCTCTCTCTCTCT	CT	TCAAATTGAAAACATACAAATACCCAG	CGTGAACAATTATTATACGCTGCAA	139	55
GAAGAAGAAGAA	GAA	TTCTTAAGTGTTCATGTCTCCGGC	CGTTGTCTGGTAGCAAATGTTCC	154	55
TAAATAAATAAATAAA	TAAA	AGGAATAATATCCAAAATGCCATACG	GATGGCTCTGCATGTTCTTGTTTA	151	55
TCTCTCTCTCTC	TC	TGGAAGCGTTTAAAAATTTACCGA	CTAATTTCGTCCAAGTTACCGGC	160	55
TTTATTTATTTATTTA	TTTA	CAAACGTATCATCCAGTTTTGACG	TCAGTGTGCTTGTAACGAGTTTCC	141	55
ATAATAATAATA	ATA	ATACGGATACCAGGAGAGACGTGA	CCGACTTGCAGCATCTATCTTCTT	113	55
TTGATTGATTGATTGA	TTGA	ATCCAAGACTTTTTGTTCCAGAGC	ATTTAGCCCCAGAAATTTGGTCTC	112	55
ATCATCATCATC	ATC	TCTCGGATGAAAGTATGATGGGTT	TGAAAGCGAAGAGAGAATTAACCG	108	58
TCATCATCATCATCA	TCA	CTTACGATGAATTCGTGTCAATGG	AACGAAGATGATGATGATGGTGTG	111	55
CTGCTGCTGCTG	CTG	TTTTCAACACCATCAGCAGCTCTA	GGCGTAGCTGGTATGATGAAAGTAA	110	55
ATTATTATTATT	ATT	TTGACCATCTTAGCCTCCTGGATA	CGTAGTGTAAAAACTGTCGCGTTG	138	56
TCTCTCTCTCTCTC	TC	CAACGCGACAGTTTTTACACTACG	CCAGCCTCGCTGCTAAAACTATAA	113	55
TTTATTTATTTATTTA	TTTA	AACTTTTGAATGGGTGGACATCAT	GTACATCACGTGCAGTCCACTAGG	125	55
ATTATTATTATT	ATT	ATTGTGAAGCAAGCAGGGTAGTTT	GCAGTTTTAATGGAGAGAGATGGAGA	157	56
GTGTGTGTGTGTGT	GT	TTCACTCCTCAGCATCATCAAAAG	AATCCAAAATGAGAACAGGCAGAG	88	55
TCTTCTTCTTCTTCT	TCT	CTCCAAGTTTTGCTCATTCTGGTC	ACTGTTTTATCCACCGTTCTTGGA	117	55
TCATCATCATCA	TCA	GAATCAAGCATTTATGATTGTAGGCA	GCCCAGGAAAGTAAAACTCCTTTG	152	57
AAGGAAGGAAGGAAGG	AAGG	ATGAAAGGAATTTGATATCGGCCT	GACGCATATCGTTCTCTTTGCTCT	135	57
TTATTATTATTA	TTA	TTCGGCAAAATGATTCTTCGTAGT	GAGGAGTAGTCACTGGGCTATGGA	158	55
ATTATTATTATTATT	ATT	CTGCCCTAATTGCTGCTTAGAAAA	GACGTTTTCGGTGCACACTTTAAT	136	55
TATTTATTTATTTATT	TATT	CATTTTGGCGACTACTATACGCAC	TTGCGTGAAAATTTGAATTAGGTT	119	55
TTATTATTATTA	TTA	CCCTAAAAAGATGTTAGTGTGACGTTC	AGCACTACAATCAGGAATACCCCA	146	55
TTCTTCTTCTTC	TTC	TGCTCATCTCTATTTTGCATCTCG	AGAGGGAGAGATTGCATATTGGTC	144	55
CTCTCTCTCTCT	CT	CCAATATGCAATCTCTCCCTCTCA	GGATTTGTGTTAAGACCTGGCAAC	108	55
ATTATTATTATTATTATT	ATT	ATTACCCAGTGACTACCCCTCACA	CAAGGTGTTAACGCACACCTGTAA	134	55
AAATAAATAAATAAAT	AAAT	TGCGAAGTAAGGTCACCAATATGA	TTAATGCTATCGTTCAACGTTTCG	115	55
TAATAATAATAATAA	TAA	GCTTCTGCTCAACTCTGTTCATTTT	ATTGCTTCTGAGAGGCTAAGGGTT	135	55
TAATAATAATAA	TAA	AAAGAAAAATGGCATGCTCTGAAG	CGGATATGGTGCTATAAGCGTAGC	137	58
TATTATTATTATTAT	TAT	ACACTGGCAATGAGAAAATAAAGC	CTCGTATTCCATATTTCCGATGAA	92	58
TCTCTCTCTCTCTCTC	TC	AGTTGGCGCACTTCATACTCAACT	CTTAATTCCAATTCCATCCCTGTG	104	55
TACATACATACATACA	TACA	TGTTTAGAAGCCGTTGTAAATCGC	AATATTCCTTTCCAGAGGCACACA	121	55
AATAATAATAAT	AAT	ATGACAAAGTTCATCCAGGGTGTT	CTAATGGAGCTGGCCTTCCTATG	140	60
AATAATAATAAT	AAT	CAGTCAACGAGGAAACCCTGTAAG	ATCATTCGGAGATACAACCACAGG	145	60
ATAATAATAATA	ATA	AGTCTGAAGTAACCTTGCCCGTTT	AACCCATTTCTCGAAACCATTTTT	136	53
ATTATTATTATT	ATT	ATGTAAACCATTAAACAAGCAGGC	AGAAAACCAAACTAGCTGTAAGACTACC	199	50
TTATTATTATTA	TTA	ATTCGCCGAGTTGAAAATACAGAC	TTGATGTTTTATGGAGGTTAAAATGAAA	135	55
GATGATGATGAT	GAT	ATCGTTGATGACCCCTGAATAAAG	CCATATGGATGGATATCTATGTGTGTC	103	55
TTATTATTATTATTATTA	TTA	GCCGAAAACTTAATGACGAACATC	TTGTTGAGTATTGAGGTTGAGTGGA	156	55
CTGCTGCTGCTG	CTG	TTTGTTGTTCTCTTTTGATCCTTGTT	AAAACAACTGGAAACGACAGACAG	98	53
CCACCACCACCA	CCA	GGAAGACGAAAATGGCTTCTCTTT	TTGAGCAGTCGGGACTTAAAGAAC	149	55
AATAATAATAAT	AAT	ACCTGGGCAAAAAGTTACACAAAA	GCGGTTATAACAGTATCGACGAGC	140	58
AATAATAATAATAAT	AAT	TATAACCGCAACCAGGAGAGAGAC	GTTAATGGAACAACAGCCCAGTGT	118	58
TTATTATTATTA	TTA	CGTCCTTAGAGACGATGTTCACCT	ATTTGCCTGCTTGACGTGTAATTT	119	55
CGACGACGACGA	CGA	GAATGCCGTATTCACAGATCGAGT	GAGGTCATAGCCCCGGTAGTAAGT	142	55
AGAAGAAGAAGA	AGA	GTCATCCCACGTCCATTTTACATA	ATAGACATCCGTTGCAATTCCATT	106	55
ATTATTATTATT	ATT	GGACGAACAATAGAAGGCCTTTAAAAC	AGCTGATCGTACATCAAAGTGGGT	186	55
AATAAATAAATAAATA	AATA	TGACTCGCTCAGGATATAATGGGT	ATTGTCCTTTAAATGGCTCTGCTG	96	55
AATAATAATAATAAT	AAT	TAGTTAAGTCCCGTGAAGCAAAGC	GTCATTGTACGCAACCGTTGTAAT	115	55
AAGAAGAAGAAG	AAG	TGGTTATAGGGTCCATCTGATGCT	GAGAAAAAGTTCGGCAGACTTCAA	142	55
TGATGATGATGATGA	TGA	CAAGCAAAATACAAGTAAAACAACAGA	CTGGTTAATCCAGAAAGTTGGTGT	107	56
CTTCTTCTTCTTCTT	CTT	AGTTGCTGAGCTAGCTGTTTTTGC	ATGCTGACTATGGAGGGTTTCAAG	97	56
ATTATTATTATTATTATT	ATT	AAGCTCGAGCGTAGAGAACGAGTA	CCTCAAAAGTGTTTATCTGCTTTTCTG	148	56
CTGTCTGTCTGTCTGT	CTGT	GTATATAGGTCAAGCTTCGGCGTG	TTGCCGCCATAATTACAATCTTTT	143	56
AAATAAATAAATAAAT	AAAT	CTTTTTGTGGCTGAATAAGCCTTT	GTTTGCGAAATACAGGGTCCTAAA	125	56
ATAATAATAATAATA	ATA	GCACAAAGTTGTTATTGCATCTGG	TTGAGGTTAAGTGGCAGAGTAGCC	135	57
AGTAAGTAAGTAAGTA	AGTA	CTACAAGGGGGAATAAGAGCAGGT	TAGGCACTATGCACTTTCGGGATA	127	57
TATTATTATTAT	TAT	GCATAATTTCTAGATCGCCGTTTG	GCATATGTGTTTGTCGCTCCATAA	153	57
AAATAAATAAATAAATAAAT	AAAT	GATCCATTAATGCGTAAATTGTGGA	GCTCTGTAAATGGCGATTAGCTGT	147	56
AATAAATAAATAAATAAATA	AATA	CATTGTTTTATGTACCGTCCAGCC	CCGCCATGACTATGCAATTTTATT	107	56
ATAATAATAATA	ATA	AGATCTTTCCATTCTTGAACAGCG	TCAGGATGAAATGCACTATATCGAAC	84	56
ATTATTATTATT	ATT	TACAATTGCTTCCCAGGTACAGGT	CTGGAAGGATTTACCAGATTGTTGA	152	56
TATATATATATA	TA	TGAGCGCATATTTTACGTGTATGC	GTATTTCCATCCCGATTTTTCCTC	84	56
ATAATAATAATAATAATA	ATA	TAGCCCAAACGTTAACAAAGCCTA	CGAAGGCAAAGCCTTGTATGTAGT	127	56
[truncated: 4,305 more rows]
